# Supplementary material for: 2,6-Bis[(S)-4-benzyl-4,5-dihydro-1,3-oxazol-2-yl]pyridine
Source: Acta Crystallogr Sect E Struct Rep Online. 2011 Apr 22;67(Pt 5):o1181. doi: 10.1107/S1600536811014061 (PMC3089107; doi:10.1107/S1600536811014061)
Supplement: Supplementary file 1 [file e-67-o1181-sup1.cif]

##############################################################################
#                                                                            #
# This CIF contains the data in a paper accepted for publication in          #
# Acta Crystallographica Section E. It conforms to the requirements of       #
# Notes for Authors for Acta Crystallographica Section E, and has been       #
# peer reviewed under the auspices of the IUCr Commission on Journals.       #
#                                                                            #
# Full details of the Crystallographic Information File format               #
# are given in the paper "The Crystallographic Information File (CIF):       #
# a New Standard Archive File for Crystallography" by S. R. Hall, F. H.      #
# Allen and I. D. Brown [Acta Cryst. (1991), A47, 655-685].                  #
#                                                                            #
# The current version of the core CIF dictionary is obtainable from          #
# ftp://ftp.iucr.org/pub/cif_core.dic.                                       #
#                                                                            #
# Software is freely available for graphical display of the structure(s)     #
# in this CIF. For information consult the CIF software page                 #
# http://www.iucr.org/resources/cif/software.                                #
#                                                                            #
# This file may be used for bona fide research purposes within the           #
# scientific community so long as proper attribution is given to the journal # 
# article from which it was obtained.                                        #
#                                                                            #
##############################################################################
data_I
_audit_creation_method     SHELXL-97
_chemical_name_systematic
;
2,6-Bis[(<i>S</i>)-4-benzyl-4,5-dihydro-1,3-oxazol-2-yl]pyridine
;
_chemical_name_common     ?
_chemical_formula_moiety     'C25 H23 N3 O2'
_chemical_formula_sum     'C25 H23 N3 O2'
_chemical_formula_iupac     'C25 H23 N3 O2'
_chemical_formula_weight     397.46
_chemical_melting_point     ?
_symmetry_cell_setting     orthorhombic
_symmetry_space_group_name_H-M     'P 21 21 21'
_symmetry_space_group_name_Hall     'P 2ac 2ab'
loop_
    _symmetry_equiv_pos_as_xyz
    'x, y, z'
    '-x+1/2, -y, z+1/2'
    '-x, y+1/2, -z+1/2'
    'x+1/2, -y+1/2, -z'
_cell_length_a     7.0184(2)
_cell_length_b     13.2654(3)
_cell_length_c     21.5542(8)
_cell_angle_alpha     90.00
_cell_angle_beta     90.00
_cell_angle_gamma     90.00
_cell_volume     2006.74(10)
_cell_formula_units_Z     4
_cell_measurement_reflns_used     7372
_cell_measurement_theta_min     1.80
_cell_measurement_theta_max     29.63
_cell_measurement_temperature     150(2)
_exptl_crystal_description     prism
_exptl_crystal_colour     colourless
_exptl_crystal_size_max     0.50
_exptl_crystal_size_mid     0.45
_exptl_crystal_size_min     0.25
_exptl_crystal_density_diffrn     1.316
_exptl_crystal_density_meas     ?
_exptl_crystal_density_method     'not measured'
_exptl_crystal_F_000     840
_exptl_absorpt_coefficient_mu     0.085
_exptl_absorpt_correction_type     none
_exptl_absorpt_process_details     ?
_exptl_absorpt_correction_T_min     ?
_exptl_absorpt_correction_T_max     ?
_exptl_special_details
;
;
_diffrn_ambient_temperature     150(2)
_diffrn_radiation_type     MoK\a
_diffrn_radiation_wavelength     0.71073
_diffrn_radiation_source     'fine-focus sealed tube'
_diffrn_radiation_monochromator     graphite
_diffrn_measurement_device_type     'Stoe IPDS II'
_diffrn_measurement_method     '\w'
_diffrn_detector_area_resol_mean     ?
_diffrn_reflns_number     38412
_diffrn_reflns_av_R_equivalents     0.0446
_diffrn_reflns_av_sigmaI/netI     0.0413
_diffrn_reflns_theta_min     1.80
_diffrn_reflns_theta_max     29.20
_diffrn_reflns_theta_full     29.20
_diffrn_measured_fraction_theta_max     0.999
_diffrn_measured_fraction_theta_full     0.999
_diffrn_reflns_limit_h_min     -9
_diffrn_reflns_limit_h_max     9
_diffrn_reflns_limit_k_min     -18
_diffrn_reflns_limit_k_max     18
_diffrn_reflns_limit_l_min     -29
_diffrn_reflns_limit_l_max     29
_diffrn_standards_number     ?
_diffrn_standards_interval_count     ?
_diffrn_standards_interval_time     ?
_diffrn_standards_decay_%     ?
_refine_special_details
;
Refinement of <i>F</i>^2^ against ALL reflections. The weighted <i>R</i>-factor
<i>wR</i> and goodness of fit <i>S</i> are based on <i>F</i>^2^, conventional
<i>R</i>-factors <i>R</i> are based on <i>F</i>, with <i>F</i> set to zero for
negative <i>F</i>^2^. The threshold expression of <i>F</i>^2^ >
\s(<i>F</i>^2^) is used only for calculating <i>R</i>-factors(gt) <i>etc</i>.
and is not relevant to the choice of reflections for refinement.
<i>R</i>-factors based on <i>F</i>^2^ are statistically about twice as large
as those based on <i>F</i>, and <i>R</i>- factors based on ALL data will be
even larger.
;
_reflns_number_total     5433
_reflns_number_gt     4254
_reflns_threshold_expression     I>2\s(I)
_refine_ls_structure_factor_coef     Fsqd
_refine_ls_matrix_type     full
_refine_ls_R_factor_all     0.0412
_refine_ls_R_factor_gt     0.0293
_refine_ls_wR_factor_gt     0.0517
_refine_ls_wR_factor_ref     0.0534
_refine_ls_goodness_of_fit_ref     0.855
_refine_ls_restrained_S_all     0.855
_refine_ls_number_reflns     5433
_refine_ls_number_parameters     271
_refine_ls_number_restraints     0
_refine_ls_hydrogen_treatment     constr
_refine_ls_weighting_scheme     calc
_refine_ls_weighting_details
                 'calc w=1/[\s^2^(Fo^2^)+(0.0277P)^2^] where P=(Fo^2^+2Fc^2^)/3'
_atom_sites_solution_hydrogens     geom
_atom_sites_solution_primary     direct
_atom_sites_solution_secondary     difmap
_refine_ls_shift/su_max     0.001
_refine_ls_shift/su_mean     0.000
_refine_diff_density_max     0.126
_refine_diff_density_min     -0.175
_refine_ls_extinction_method     ?
_refine_ls_extinction_coef     ?
_refine_ls_abs_structure_details     ?
_refine_ls_abs_structure_Flack     ?
loop_
    _atom_type_symbol
    _atom_type_description
    _atom_type_scat_dispersion_real
    _atom_type_scat_dispersion_imag
    _atom_type_scat_source
    'C' 'C' 0.0033 0.0016
                         'International Tables Vol C Tables 4.2.6.8 and 6.1.1.4'
    'H' 'H' 0.0000 0.0000
                         'International Tables Vol C Tables 4.2.6.8 and 6.1.1.4'
    'N' 'N' 0.0061 0.0033
                         'International Tables Vol C Tables 4.2.6.8 and 6.1.1.4'
    'O' 'O' 0.0106 0.0060
                         'International Tables Vol C Tables 4.2.6.8 and 6.1.1.4'
_computing_data_collection     'X-AREA (Stoe & Cie, 2005)'
_computing_cell_refinement     'X-AREA (Stoe & Cie, 2005)'
_computing_data_reduction     'X-AREA (Stoe & Cie, 2005)'
_computing_structure_solution     'SHELXS97 (Sheldrick, 2008)'
_computing_structure_refinement     'SHELXL97 (Sheldrick, 2008)'
_computing_molecular_graphics     'XP in SHELXTL (Sheldrick, 2008)'
_computing_publication_material     'SHELXL97 (Sheldrick, 2008)'
loop_
    _atom_site_type_symbol
    _atom_site_label
    _atom_site_fract_x
    _atom_site_fract_y
    _atom_site_fract_z
    _atom_site_U_iso_or_equiv
    _atom_site_adp_type
    _atom_site_calc_flag
    _atom_site_refinement_flags
    _atom_site_occupancy
    _atom_site_symmetry_multiplicity
    _atom_site_disorder_assembly
    _atom_site_disorder_group
    C C1 0.08221(18) 0.78242(8) 0.86378(6) 0.0391(3) Uani d . 1 1 . .
    H H1A 0.0477 0.8470 0.8436 0.047 Uiso calc R 1 1 . .
    H H1B 0.1124 0.7953 0.9079 0.047 Uiso calc R 1 1 . .
    C C2 -0.07905(16) 0.70557(7) 0.85760(5) 0.0307(2) Uani d . 1 1 . .
    H H2 -0.1664 0.7274 0.8235 0.037 Uiso calc R 1 1 . .
    C C3 0.18890(16) 0.63775(7) 0.82495(5) 0.0271(2) Uani d . 1 1 . .
    C C4 0.33449(15) 0.56927(7) 0.79877(5) 0.0271(2) Uani d . 1 1 . .
    C C5 0.30631(16) 0.46567(7) 0.80236(5) 0.0320(2) Uani d . 1 1 . .
    H H5 0.1993 0.4390 0.8238 0.038 Uiso calc R 1 1 . .
    C C6 0.43561(16) 0.40269(8) 0.77450(5) 0.0330(3) Uani d . 1 1 . .
    H H6 0.4199 0.3316 0.7762 0.040 Uiso calc R 1 1 . .
    C C7 0.58872(16) 0.44469(7) 0.74402(5) 0.0302(2) Uani d . 1 1 . .
    H H7 0.6801 0.4029 0.7241 0.036 Uiso calc R 1 1 . .
    C C8 0.60768(16) 0.54896(7) 0.74277(5) 0.0261(2) Uani d . 1 1 . .
    C C9 0.76549(16) 0.59535(7) 0.70744(4) 0.0274(2) Uani d . 1 1 . .
    C C10 1.02808(19) 0.58556(8) 0.64867(6) 0.0410(3) Uani d . 1 1 . .
    H H10A 1.0471 0.5688 0.6044 0.049 Uiso calc R 1 1 . .
    H H10B 1.1483 0.5731 0.6715 0.049 Uiso calc R 1 1 . .
    C C11 0.96205(16) 0.69563(8) 0.65652(5) 0.0307(2) Uani d . 1 1 . .
    H H11 0.9089 0.7199 0.6161 0.037 Uiso calc R 1 1 . .
    C C12 1.11831(16) 0.76752(8) 0.67706(5) 0.0308(2) Uani d . 1 1 . .
    H H12A 1.0595 0.8305 0.6927 0.037 Uiso calc R 1 1 . .
    H H12B 1.1903 0.7366 0.7116 0.037 Uiso calc R 1 1 . .
    C C13 1.25418(16) 0.79284(7) 0.62524(5) 0.0287(2) Uani d . 1 1 . .
    C C14 1.23770(17) 0.88259(8) 0.59240(5) 0.0341(2) Uani d . 1 1 . .
    H H14 1.1407 0.9293 0.6032 0.041 Uiso calc R 1 1 . .
    C C15 1.36016(18) 0.90471(10) 0.54433(6) 0.0422(3) Uani d . 1 1 . .
    H H15 1.3472 0.9665 0.5225 0.051 Uiso calc R 1 1 . .
    C C16 1.50168(19) 0.83760(9) 0.52768(6) 0.0415(3) Uani d . 1 1 . .
    H H16 1.5855 0.8528 0.4944 0.050 Uiso calc R 1 1 . .
    C C17 1.52003(17) 0.74822(9) 0.55991(6) 0.0403(3) Uani d . 1 1 . .
    H H17 1.6169 0.7016 0.5488 0.048 Uiso calc R 1 1 . .
    C C18 1.39795(17) 0.72647(8) 0.60832(5) 0.0352(3) Uani d . 1 1 . .
    H H18 1.4126 0.6650 0.6304 0.042 Uiso calc R 1 1 . .
    C C19 -0.19380(17) 0.69334(8) 0.91699(5) 0.0338(2) Uani d . 1 1 . .
    H H19A -0.3029 0.6477 0.9093 0.041 Uiso calc R 1 1 . .
    H H19B -0.1127 0.6623 0.9494 0.041 Uiso calc R 1 1 . .
    C C20 -0.26647(15) 0.79374(7) 0.93971(5) 0.0284(2) Uani d . 1 1 . .
    C C21 -0.19421(16) 0.83776(8) 0.99302(5) 0.0331(3) Uani d . 1 1 . .
    H H21 -0.0999 0.8031 1.0164 0.040 Uiso calc R 1 1 . .
    C C22 -0.25669(18) 0.93129(8) 1.01295(5) 0.0369(3) Uani d . 1 1 . .
    H H22 -0.2051 0.9603 1.0496 0.044 Uiso calc R 1 1 . .
    C C23 -0.39392(18) 0.98226(8) 0.97955(6) 0.0385(3) Uani d . 1 1 . .
    H H23 -0.4370 1.0466 0.9930 0.046 Uiso calc R 1 1 . .
    C C24 -0.46803(17) 0.93922(9) 0.92658(6) 0.0380(3) Uani d . 1 1 . .
    H H24 -0.5632 0.9739 0.9037 0.046 Uiso calc R 1 1 . .
    C C25 -0.40519(17) 0.84613(8) 0.90655(5) 0.0329(2) Uani d . 1 1 . .
    H H25 -0.4570 0.8175 0.8698 0.040 Uiso calc R 1 1 . .
    N N1 0.48293(13) 0.61177(6) 0.76977(4) 0.02706(19) Uani d . 1 1 . .
    N N2 0.02005(14) 0.61231(6) 0.83845(4) 0.0311(2) Uani d . 1 1 . .
    N N3 0.80484(13) 0.68788(6) 0.70200(4) 0.0307(2) Uani d . 1 1 . .
    O O1 0.24182(12) 0.73528(5) 0.83241(3) 0.03401(18) Uani d . 1 1 . .
    O O2 0.87275(12) 0.52786(5) 0.67492(4) 0.0402(2) Uani d . 1 1 . .
loop_
    _atom_site_aniso_label
    _atom_site_aniso_U_11
    _atom_site_aniso_U_22
    _atom_site_aniso_U_33
    _atom_site_aniso_U_12
    _atom_site_aniso_U_13
    _atom_site_aniso_U_23
    C1 0.0401(7) 0.0291(5) 0.0482(7) -0.0040(5) 0.0204(6) -0.0039(5)
    C2 0.0318(6) 0.0266(5) 0.0337(6) -0.0005(4) 0.0013(5) 0.0007(4)
    C3 0.0318(6) 0.0241(5) 0.0255(5) -0.0043(4) 0.0004(5) 0.0029(4)
    C4 0.0289(6) 0.0273(5) 0.0251(5) -0.0027(4) -0.0007(4) 0.0015(4)
    C5 0.0320(6) 0.0283(5) 0.0357(6) -0.0042(5) 0.0018(5) 0.0048(4)
    C6 0.0398(7) 0.0218(5) 0.0375(6) -0.0016(5) -0.0023(5) 0.0023(4)
    C7 0.0332(6) 0.0264(5) 0.0310(6) 0.0034(4) 0.0003(5) -0.0002(4)
    C8 0.0289(6) 0.0249(5) 0.0245(5) -0.0005(4) -0.0013(4) 0.0006(4)
    C9 0.0293(6) 0.0266(5) 0.0262(5) 0.0016(5) 0.0004(5) -0.0035(4)
    C10 0.0403(7) 0.0347(6) 0.0480(7) -0.0067(5) 0.0162(6) -0.0078(5)
    C11 0.0302(6) 0.0337(5) 0.0282(5) -0.0001(5) 0.0037(5) 0.0020(4)
    C12 0.0330(6) 0.0295(5) 0.0299(5) 0.0017(5) 0.0008(5) 0.0009(4)
    C13 0.0255(6) 0.0297(5) 0.0310(5) -0.0031(4) -0.0036(5) -0.0033(4)
    C14 0.0294(6) 0.0325(5) 0.0404(6) -0.0010(5) -0.0008(5) 0.0025(4)
    C15 0.0402(7) 0.0439(7) 0.0424(7) -0.0079(6) -0.0013(6) 0.0104(5)
    C16 0.0349(7) 0.0544(7) 0.0351(6) -0.0136(6) 0.0054(6) -0.0025(5)
    C17 0.0264(6) 0.0450(7) 0.0494(7) -0.0017(5) 0.0039(6) -0.0128(5)
    C18 0.0297(6) 0.0315(6) 0.0444(7) -0.0004(5) -0.0007(5) -0.0013(5)
    C19 0.0294(6) 0.0292(5) 0.0429(6) -0.0006(5) 0.0083(5) 0.0054(5)
    C20 0.0228(5) 0.0304(5) 0.0320(5) -0.0024(5) 0.0068(5) 0.0071(4)
    C21 0.0263(6) 0.0406(6) 0.0323(6) 0.0000(5) 0.0018(5) 0.0084(4)
    C22 0.0376(7) 0.0416(6) 0.0314(5) -0.0076(5) 0.0043(5) -0.0013(5)
    C23 0.0416(7) 0.0297(6) 0.0443(7) 0.0022(5) 0.0132(6) 0.0028(5)
    C24 0.0311(6) 0.0396(6) 0.0433(7) 0.0069(5) 0.0001(5) 0.0101(5)
    C25 0.0289(6) 0.0364(6) 0.0335(6) -0.0028(5) -0.0015(5) 0.0031(5)
    N1 0.0295(5) 0.0247(4) 0.0270(4) -0.0009(4) 0.0019(4) -0.0001(3)
    N2 0.0297(5) 0.0268(4) 0.0370(5) -0.0031(4) 0.0034(4) -0.0014(4)
    N3 0.0300(5) 0.0277(4) 0.0345(5) 0.0021(4) 0.0052(4) 0.0030(4)
    O1 0.0351(4) 0.0253(3) 0.0416(4) -0.0049(3) 0.0136(4) -0.0037(3)
    O2 0.0407(5) 0.0283(4) 0.0515(5) -0.0052(4) 0.0187(4) -0.0111(3)
_geom_special_details
;
All e.s.d.'s (except the e.s.d. in the dihedral angle between two l.s. planes)
are estimated using the full covariance matrix. The cell e.s.d.'s are taken
into account individually in the estimation of e.s.d.'s in distances, angles
and torsion angles; correlations between e.s.d.'s in cell parameters are only
used when they are defined by crystal symmetry. An approximate (isotropic)
treatment of cell e.s.d.'s is used for estimating e.s.d.'s involving l.s.
planes.
;
loop_
    _geom_bond_atom_site_label_1
    _geom_bond_atom_site_label_2
    _geom_bond_site_symmetry_2
    _geom_bond_distance
    _geom_bond_publ_flag
    C1 O1 . 1.4503(14) ?
    C1 C2 . 1.5290(17) ?
    C1 H1A . 0.9900 ?
    C1 H1B . 0.9900 ?
    C2 N2 . 1.4781(14) ?
    C2 C19 . 1.5211(15) ?
    C2 H2 . 1.0000 ?
    C3 N2 . 1.2660(14) ?
    C3 O1 . 1.3556(11) ?
    C3 C4 . 1.4790(14) ?
    C4 N1 . 1.3394(13) ?
    C4 C5 . 1.3905(14) ?
    C5 C6 . 1.3719(15) ?
    C5 H5 . 0.9500 ?
    C6 C7 . 1.3773(15) ?
    C6 H6 . 0.9500 ?
    C7 C8 . 1.3898(13) ?
    C7 H7 . 0.9500 ?
    C8 N1 . 1.3415(13) ?
    C8 C9 . 1.4784(15) ?
    C9 N3 . 1.2636(13) ?
    C9 O2 . 1.3636(12) ?
    C10 O2 . 1.4472(14) ?
    C10 C11 . 1.5413(15) ?
    C10 H10A . 0.9900 ?
    C10 H10B . 0.9900 ?
    C11 N3 . 1.4796(14) ?
    C11 C12 . 1.5193(16) ?
    C11 H11 . 1.0000 ?
    C12 C13 . 1.5065(15) ?
    C12 H12A . 0.9900 ?
    C12 H12B . 0.9900 ?
    C13 C18 . 1.3879(15) ?
    C13 C14 . 1.3899(14) ?
    C14 C15 . 1.3778(16) ?
    C14 H14 . 0.9500 ?
    C15 C16 . 1.3813(18) ?
    C15 H15 . 0.9500 ?
    C16 C17 . 1.3801(17) ?
    C16 H16 . 0.9500 ?
    C17 C18 . 1.3808(16) ?
    C17 H17 . 0.9500 ?
    C18 H18 . 0.9500 ?
    C19 C20 . 1.5078(14) ?
    C19 H19A . 0.9900 ?
    C19 H19B . 0.9900 ?
    C20 C21 . 1.3852(15) ?
    C20 C25 . 1.3934(15) ?
    C21 C22 . 1.3843(16) ?
    C21 H21 . 0.9500 ?
    C22 C23 . 1.3796(17) ?
    C22 H22 . 0.9500 ?
    C23 C24 . 1.3784(17) ?
    C23 H23 . 0.9500 ?
    C24 C25 . 1.3806(15) ?
    C24 H24 . 0.9500 ?
    C25 H25 . 0.9500 ?
loop_
    _geom_angle_atom_site_label_1
    _geom_angle_atom_site_label_2
    _geom_angle_atom_site_label_3
    _geom_angle_site_symmetry_1
    _geom_angle_site_symmetry_3
    _geom_angle
    _geom_angle_publ_flag
    O1 C1 C2 . . 104.10(8) ?
    O1 C1 H1A . . 110.9 ?
    C2 C1 H1A . . 110.9 ?
    O1 C1 H1B . . 110.9 ?
    C2 C1 H1B . . 110.9 ?
    H1A C1 H1B . . 109.0 ?
    N2 C2 C19 . . 113.26(8) ?
    N2 C2 C1 . . 103.54(9) ?
    C19 C2 C1 . . 112.94(9) ?
    N2 C2 H2 . . 109.0 ?
    C19 C2 H2 . . 109.0 ?
    C1 C2 H2 . . 109.0 ?
    N2 C3 O1 . . 118.92(10) ?
    N2 C3 C4 . . 124.80(9) ?
    O1 C3 C4 . . 116.24(9) ?
    N1 C4 C5 . . 123.55(10) ?
    N1 C4 C3 . . 117.18(8) ?
    C5 C4 C3 . . 119.17(10) ?
    C6 C5 C4 . . 118.91(10) ?
    C6 C5 H5 . . 120.5 ?
    C4 C5 H5 . . 120.5 ?
    C5 C6 C7 . . 118.60(9) ?
    C5 C6 H6 . . 120.7 ?
    C7 C6 H6 . . 120.7 ?
    C6 C7 C8 . . 119.11(10) ?
    C6 C7 H7 . . 120.4 ?
    C8 C7 H7 . . 120.4 ?
    N1 C8 C7 . . 123.18(10) ?
    N1 C8 C9 . . 116.99(8) ?
    C7 C8 C9 . . 119.74(9) ?
    N3 C9 O2 . . 118.00(9) ?
    N3 C9 C8 . . 128.02(9) ?
    O2 C9 C8 . . 113.89(8) ?
    O2 C10 C11 . . 103.39(9) ?
    O2 C10 H10A . . 111.1 ?
    C11 C10 H10A . . 111.1 ?
    O2 C10 H10B . . 111.1 ?
    C11 C10 H10B . . 111.1 ?
    H10A C10 H10B . . 109.0 ?
    N3 C11 C12 . . 112.88(9) ?
    N3 C11 C10 . . 103.36(8) ?
    C12 C11 C10 . . 114.18(10) ?
    N3 C11 H11 . . 108.7 ?
    C12 C11 H11 . . 108.7 ?
    C10 C11 H11 . . 108.7 ?
    C13 C12 C11 . . 112.38(9) ?
    C13 C12 H12A . . 109.1 ?
    C11 C12 H12A . . 109.1 ?
    C13 C12 H12B . . 109.1 ?
    C11 C12 H12B . . 109.1 ?
    H12A C12 H12B . . 107.9 ?
    C18 C13 C14 . . 118.04(10) ?
    C18 C13 C12 . . 120.90(9) ?
    C14 C13 C12 . . 121.05(10) ?
    C15 C14 C13 . . 120.90(11) ?
    C15 C14 H14 . . 119.6 ?
    C13 C14 H14 . . 119.6 ?
    C14 C15 C16 . . 120.44(11) ?
    C14 C15 H15 . . 119.8 ?
    C16 C15 H15 . . 119.8 ?
    C17 C16 C15 . . 119.34(11) ?
    C17 C16 H16 . . 120.3 ?
    C15 C16 H16 . . 120.3 ?
    C16 C17 C18 . . 120.13(11) ?
    C16 C17 H17 . . 119.9 ?
    C18 C17 H17 . . 119.9 ?
    C17 C18 C13 . . 121.14(10) ?
    C17 C18 H18 . . 119.4 ?
    C13 C18 H18 . . 119.4 ?
    C20 C19 C2 . . 110.99(8) ?
    C20 C19 H19A . . 109.4 ?
    C2 C19 H19A . . 109.4 ?
    C20 C19 H19B . . 109.4 ?
    C2 C19 H19B . . 109.4 ?
    H19A C19 H19B . . 108.0 ?
    C21 C20 C25 . . 118.10(10) ?
    C21 C20 C19 . . 121.19(10) ?
    C25 C20 C19 . . 120.69(10) ?
    C22 C21 C20 . . 121.29(11) ?
    C22 C21 H21 . . 119.4 ?
    C20 C21 H21 . . 119.4 ?
    C23 C22 C21 . . 119.90(11) ?
    C23 C22 H22 . . 120.1 ?
    C21 C22 H22 . . 120.1 ?
    C24 C23 C22 . . 119.52(11) ?
    C24 C23 H23 . . 120.2 ?
    C22 C23 H23 . . 120.2 ?
    C23 C24 C25 . . 120.59(11) ?
    C23 C24 H24 . . 119.7 ?
    C25 C24 H24 . . 119.7 ?
    C24 C25 C20 . . 120.60(11) ?
    C24 C25 H25 . . 119.7 ?
    C20 C25 H25 . . 119.7 ?
    C4 N1 C8 . . 116.66(8) ?
    C3 N2 C2 . . 106.35(8) ?
    C9 N3 C11 . . 106.97(8) ?
    C3 O1 C1 . . 104.79(8) ?
    C9 O2 C10 . . 105.64(8) ?
data_global
_journal_date_recd_electronic     2011-03-31
_journal_date_accepted     2011-04-14
_journal_name_full     'Acta Crystallographica, Section E'
_journal_year     2011
_journal_volume     67
_journal_issue      5
_journal_page_first     o1181
_journal_page_last     o1181
_journal_paper_category     QO
_journal_coeditor_code     OM2419
_publ_contact_author_name     'Dr. Kathrin Junge'
_publ_contact_author_address
;
Leibniz-Institut f\"ur Katalyse e. V. an der Universit\"at Rostock
Albert-Einstein-Strasse 29a
18059 Rostock
Germany
;
_publ_contact_author_email     'kathrin.junge@catalysis.de'
_publ_contact_author_fax     '+49(0)381128151138'
_publ_contact_author_phone     '+49(0)3811281138'
_publ_section_title
;
2,6-Bis[(<i>S</i>)-4-benzyl-4,5-dihydro-1,3-oxazol-2-yl]pyridine
;
loop_
    _publ_author_name
    _publ_author_address
    'M\"oller, Konstanze'
;
Leibniz-Institut f\"ur Katalyse e. V. an der Universit\"at Rostock
Albert-Einstein-Strasse 29a
18059 Rostock
Germany
;
    'Junge, Kathrin'
;
Leibniz-Institut f\"ur Katalyse e. V. an der Universit\"at Rostock
Albert-Einstein-Strasse 29a
18059 Rostock
Germany
;
    'Spannenberg, Anke'
;
Leibniz-Institut f\"ur Katalyse e. V. an der Universit\"at Rostock
Albert-Einstein-Strasse 29a
18059 Rostock
Germany
;
    'Beller, Matthias'
;
Leibniz-Institut f\"ur Katalyse e. V. an der Universit\"at Rostock
Albert-Einstein-Strasse 29a
18059 Rostock
Germany
;
