# Supplementary material for: 2,6-Bis[(S)-4-benzyl-4,5-dihydro-1,3-oxazol-2-yl]pyridine
Source: Acta Crystallogr Sect E Struct Rep Online. 2011 Apr 22;67(Pt 5):o1181. doi: 10.1107/S1600536811014061 (PMC3089107; doi:10.1107/S1600536811014061)
Supplement: Supplementary file 2 [file e-67-o1181-Isup2.hkl]

# 
# h,k,l, Fc-squared, Fo-squared, sigma(Fo-squared) and status flag 
# 
data_I
_shelx_title ' ks1272o in P2(1)2(1)2(1)' 
_shelx_refln_list_code          4 
_shelx_F_calc_maximum      228.05 
_exptl_crystal_F_000       840.00 
_reflns_d_resolution_high  0.7284 
 
loop_ 
 _symmetry_equiv_pos_as_xyz 
 'x, y, z' 
 '-x+1/2, -y, z+1/2' 
 '-x, y+1/2, -z+1/2' 
 'x+1/2, -y+1/2, -z' 
 
_cell_length_a     7.0184 
_cell_length_b    13.2654 
_cell_length_c    21.5542 
_cell_angle_alpha  90.000 
_cell_angle_beta   90.000 
_cell_angle_gamma  90.000 
 
_shelx_F_squared_multiplier     1.000 
 
loop_ 
 _refln_index_h 
 _refln_index_k 
 _refln_index_l 
 _refln_F_squared_calc 
 _refln_F_squared_meas 
 _refln_F_squared_sigma 
 _refln_observed_status 
   2   0   0       23.56       24.71      9.06 o 
   4   0   0     1039.25     1048.59     13.78 o 
   6   0   0      329.82      339.05     13.16 o 
   8   0   0      147.76      161.34     13.28 o 
   1   1   0       37.55       25.43      7.54 o 
   2   1   0       27.33       34.25      6.34 o 
   3   1   0        2.29        6.22      6.21 o 
   4   1   0      713.12      693.75      9.20 o 
   5   1   0      319.40      310.94      7.13 o 
   6   1   0        0.17        3.01      6.57 o 
   7   1   0      552.61      550.85      9.29 o 
   8   1   0        0.36        5.94      9.09 o 
   9   1   0        0.03        5.84     11.04 o 
   0   2   0     4581.93     4760.75     33.20 o 
   1   2   0    14212.33    13813.81     80.30 o 
   2   2   0      459.55      498.43      8.92 o 
   3   2   0       38.18       43.37      5.88 o 
   4   2   0     1105.73     1174.12     11.80 o 
   5   2   0      189.56      187.18      6.87 o 
   6   2   0      172.78      172.38      7.51 o 
   7   2   0       53.01       54.55      7.96 o 
   8   2   0        0.13       -0.02      8.87 o 
   9   2   0        3.88        6.41      9.96 o 
   1   3   0      633.90      654.51      9.43 o 
   2   3   0       11.63       10.35      5.50 o 
   3   3   0      525.89      566.56      8.59 o 
   4   3   0      347.44      370.33      7.69 o 
   5   3   0       82.30       75.75      6.35 o 
   6   3   0      275.75      264.80      7.88 o 
   7   3   0       35.75       34.37      7.72 o 
   8   3   0        4.79       10.77      8.59 o 
   9   3   0        0.11        0.86     11.47 o 
   0   4   0       63.25       96.47      9.59 o 
   1   4   0      586.60      603.00      8.30 o 
   2   4   0      589.34      609.75      7.61 o 
   3   4   0       53.88       58.57      5.77 o 
   4   4   0     1229.85     1285.11      9.67 o 
   5   4   0      363.12      371.88      7.57 o 
   6   4   0      432.15      419.27     10.71 o 
   7   4   0        4.75        9.78      8.08 o 
   8   4   0       26.46       32.16      8.67 o 
   9   4   0        0.04        0.58      9.98 o 
   1   5   0      381.78      386.09      6.33 o 
   2   5   0       21.64       22.86      5.27 o 
   3   5   0     2011.31     2047.14     13.19 o 
   4   5   0        1.87        4.23      6.22 o 
   5   5   0      130.04      126.21      6.71 o 
   6   5   0      240.19      235.77      7.74 o 
   7   5   0      515.23      504.59     11.79 o 
   8   5   0        6.67       10.30      9.01 o 
   9   5   0        0.30        0.74     10.14 o 
   0   6   0     3002.29     3033.61     16.65 o 
   1   6   0      161.58      170.86      5.22 o 
   2   6   0       75.03       71.37      4.96 o 
   3   6   0       33.29       31.23      5.29 o 
   4   6   0      441.72      437.34      7.30 o 
   5   6   0      439.65      431.02      8.44 o 
   6   6   0       73.20       63.80      7.40 o 
   7   6   0      105.73       99.65      7.97 o 
   8   6   0      172.24      189.90      9.04 o 
   9   6   0        0.57        8.29     10.85 o 
   1   7   0      371.17      370.23      5.79 o 
   2   7   0      472.99      439.62      6.23 o 
   3   7   0      761.14      755.21      7.44 o 
   4   7   0        2.27        5.22      5.79 o 
   5   7   0       48.35       52.40      6.71 o 
   6   7   0      182.76      176.45      7.42 o 
   7   7   0        2.30        2.11      6.97 o 
   8   7   0       11.29       12.31      9.27 o 
   0   8   0      617.11      641.83      9.37 o 
   1   8   0      250.23      239.33      5.37 o 
   2   8   0      131.50      120.29      5.57 o 
   3   8   0      133.06      137.23      5.85 o 
   4   8   0       32.05       44.31      5.83 o 
   5   8   0      253.53      252.05      7.04 o 
   6   8   0        4.29        7.93      7.18 o 
   7   8   0       46.65       37.91      8.18 o 
   8   8   0      121.85      105.17      9.78 o 
   1   9   0      226.92      235.46      5.55 o 
   2   9   0      701.53      714.98      6.87 o 
   3   9   0      102.72      110.19      5.88 o 
   4   9   0      346.58      347.88      6.78 o 
   5   9   0        7.51        8.83      7.21 o 
   6   9   0       95.09       93.70      7.76 o 
   7   9   0        0.67        2.72      7.94 o 
   8   9   0       16.79       21.56      9.50 o 
   0  10   0      185.68      154.58      7.27 o 
   1  10   0      149.44      144.13      5.38 o 
   2  10   0        0.04        1.54      4.98 o 
   3  10   0      359.67      334.69      6.17 o 
   4  10   0      336.08      322.72      6.81 o 
   5  10   0       14.63       14.14      6.68 o 
   6  10   0       27.63       37.38      7.61 o 
   7  10   0        0.32        2.00      8.04 o 
   8  10   0        0.40       14.18     10.20 o 
   1  11   0      279.55      266.45      5.89 o 
   2  11   0       77.93       78.26      5.49 o 
   3  11   0      823.66      815.11      7.35 o 
   4  11   0      108.44      105.47      6.29 o 
   5  11   0        0.00        4.16      6.93 o 
   6  11   0        0.00        2.66      7.48 o 
   7  11   0       31.53       37.65      8.54 o 
   0  12   0      246.24      234.89      8.39 o 
   1  12   0      514.21      502.32      7.18 o 
   2  12   0       23.43       23.91      5.56 o 
   3  12   0      343.80      360.07      6.88 o 
   4  12   0        1.86        2.92      6.64 o 
   5  12   0       20.77       22.09      6.73 o 
   6  12   0       79.78      100.18      8.94 o 
   7  12   0        0.39        3.01      9.17 o 
   1  13   0      736.56      681.33      9.76 o 
   2  13   0        0.02        2.25      5.84 o 
   3  13   0       17.18       19.27      6.40 o 
   4  13   0      197.29      217.28      7.57 o 
   5  13   0        9.23       10.30      7.19 o 
   6  13   0        0.06       -2.20     10.75 o 
   0  14   0       25.74       19.21      8.55 o 
   1  14   0        0.15        1.27      5.73 o 
   2  14   0       36.36       33.83      6.33 o 
   3  14   0       11.31       16.64      6.25 o 
   4  14   0       28.76       53.86      7.32 o 
   5  14   0       30.65       29.29      8.97 o 
   6  14   0       71.23       58.97     10.16 o 
   1  15   0        3.24        5.08      6.09 o 
   2  15   0       12.54       14.67      6.09 o 
   3  15   0       12.42       16.44      7.02 o 
   4  15   0        3.87        9.88      7.27 o 
   5  15   0      111.86      118.53     10.25 o 
   0  16   0       41.80       33.25      9.06 o 
   1  16   0      136.06      147.39      7.84 o 
   2  16   0        0.95        6.70      6.87 o 
   3  16   0       24.13       27.87      8.07 o 
   4  16   0       57.00       53.80      8.29 o 
   1  17   0        3.79        5.73      8.10 o 
   2  17   0       23.81       44.30      7.46 o 
   3  17   0        1.93       -2.58      9.55 o 
   0  18   0        0.41        8.98     10.31 o 
   1  18   0       35.49       39.97      8.86 o 
   1   0   1        1.28        2.25      7.72 o 
   2   0   1     1819.50     1890.65     15.57 o 
   3   0   1      426.02      412.20      7.79 o 
   4   0   1      371.73      390.60      7.26 o 
   5   0   1      297.29      309.87      7.36 o 
   6   0   1      106.49      109.66      8.34 o 
   7   0   1       21.96       23.22      7.27 o 
   8   0   1       27.91       35.75      8.82 o 
   9   0   1        0.28        1.09     11.41 o 
  -9   1   1       59.11       55.58     10.52 o 
  -8   1   1      130.59      124.00      9.29 o 
  -7   1   1      148.37      147.94      8.23 o 
  -6   1   1      143.06      148.71      7.30 o 
  -5   1   1       71.88       74.79      6.23 o 
  -4   1   1      125.07      126.64      6.54 o 
  -3   1   1      221.32      227.19      7.29 o 
  -2   1   1     3866.68     3926.96     21.37 o 
  -1   1   1      671.81      664.44     12.33 o 
   0   1   1      225.48      254.53      9.84 o 
   1   1   1      671.35      657.10     12.36 o 
   2   1   1     3868.82     3898.72     22.04 o 
   3   1   1      221.60      227.83      7.73 o 
   4   1   1      124.76      123.29      6.86 o 
   5   1   1       72.30       74.81      6.30 o 
   6   1   1      142.73      149.14      7.12 o 
   7   1   1      148.29      154.25      7.80 o 
   8   1   1      130.62      123.03      9.39 o 
   9   1   1       58.99       54.16     10.87 o 
  -9   2   1       61.96       57.09     10.23 o 
  -8   2   1       38.33       45.22     10.11 o 
  -7   2   1      144.14      148.65      8.18 o 
  -6   2   1      459.39      463.42      8.57 o 
  -5   2   1      112.83      120.60      6.96 o 
  -4   2   1      386.57      414.13      8.19 o 
  -3   2   1     1317.68     1359.02     11.03 o 
  -2   2   1      480.77      495.36      9.56 o 
  -1   2   1    13259.05    12805.54     78.28 o 
   0   2   1     6504.81     6672.30     34.10 o 
   1   2   1    13254.75    12887.23     93.76 o 
   2   2   1      481.15      494.71      8.66 o 
   3   2   1     1317.51     1354.55     15.84 o 
   4   2   1      386.42      414.13      7.36 o 
   5   2   1      113.22      124.50      6.55 o 
   6   2   1      459.71      460.00      8.89 o 
   7   2   1      144.31      143.42      8.14 o 
   8   2   1       38.42       40.92      9.11 o 
   9   2   1       61.98       51.00     10.52 o 
  -9   3   1        1.60        4.08     11.82 o 
  -8   3   1       69.41       74.98      9.17 o 
  -7   3   1      643.53      655.83     12.16 o 
  -6   3   1       77.15       73.88      7.22 o 
  -5   3   1       60.11       64.72      6.72 o 
  -4   3   1      766.98      824.28      9.00 o 
  -3   3   1      579.37      612.65      8.84 o 
  -2   3   1     2590.85     2628.21     23.90 o 
  -1   3   1     1006.18      955.11     10.11 o 
   0   3   1       12.91       20.83      5.51 o 
   1   3   1     1007.71      960.24      9.58 o 
   2   3   1     2587.88     2640.92     15.20 o 
   3   3   1      578.89      607.47      9.06 o 
   4   3   1      766.95      815.84      8.80 o 
   5   3   1       60.11       63.14      6.75 o 
   6   3   1       77.26       76.39      7.48 o 
   7   3   1      643.05      644.32     17.94 o 
   8   3   1       69.30       74.78      8.64 o 
   9   3   1        1.59        7.74     11.43 o 
  -9   4   1        4.88        8.19     10.83 o 
  -8   4   1      322.98      326.77      9.70 o 
  -7   4   1       13.61       17.00      7.83 o 
  -6   4   1        2.73        4.83      6.77 o 
  -5   4   1      399.08      398.74      7.57 o 
  -4   4   1        9.86        9.29      5.66 o 
  -3   4   1      445.01      484.75      7.36 o 
  -2   4   1      142.51      136.59      5.87 o 
  -1   4   1      669.49      645.58      7.53 o 
   0   4   1        8.74       11.71      5.15 o 
   1   4   1      669.02      649.80      7.85 o 
   2   4   1      142.61      133.94      6.01 o 
   3   4   1      445.30      475.60      7.63 o 
   4   4   1        9.84        9.63      5.16 o 
   5   4   1      399.16      400.44      7.82 o 
   6   4   1        2.70        2.38      6.99 o 
   7   4   1       13.62       19.23      7.83 o 
   8   4   1      322.97      335.34      9.57 o 
   9   4   1        4.85        4.94     10.23 o 
  -9   5   1        8.25       15.18     10.22 o 
  -8   5   1       31.78       37.76      8.58 o 
  -7   5   1       75.59       78.63      7.75 o 
  -6   5   1       74.70       72.00      7.22 o 
  -5   5   1      152.85      150.64      6.50 o 
  -4   5   1      483.70      490.75      8.13 o 
  -3   5   1      274.17      286.94      6.57 o 
  -2   5   1     2647.27     2675.33     14.59 o 
  -1   5   1      295.46      305.41      6.38 o 
   0   5   1      263.02      246.87      5.94 o 
   1   5   1      295.03      308.51      6.21 o 
   2   5   1     2646.14     2667.06     11.43 o 
   3   5   1      273.18      288.04      6.33 o 
   4   5   1      484.07      487.67      7.48 o 
   5   5   1      153.33      148.71      6.77 o 
   6   5   1       74.58       72.26      7.37 o 
   7   5   1       75.63       78.89      7.43 o 
   8   5   1       31.79       39.09      8.30 o 
   9   5   1        8.26        7.04     10.10 o 
  -9   6   1      114.43       97.01     11.08 o 
  -8   6   1        5.14       11.26      8.60 o 
  -7   6   1       23.87       19.67      7.71 o 
  -6   6   1       56.66       64.94      6.84 o 
  -5   6   1       34.55       37.93      6.04 o 
  -4   6   1      704.27      723.80      8.65 o 
  -3   6   1      239.29      244.26      5.93 o 
  -2   6   1      148.82      150.56      5.57 o 
  -1   6   1      429.92      429.26      6.46 o 
   0   6   1       23.41       20.25      5.11 o 
   1   6   1      430.14      437.56      6.16 o 
   2   6   1      148.65      149.28      5.19 o 
   3   6   1      239.10      249.62      6.23 o 
   4   6   1      703.94      717.71      7.95 o 
   5   6   1       34.59       37.87      6.10 o 
   6   6   1       56.69       64.88      6.91 o 
   7   6   1       23.91       20.38      7.40 o 
   8   6   1        5.15        8.22      8.86 o 
   9   6   1      114.41      104.56     11.67 o 
  -8   7   1        3.84        2.74      9.08 o 
  -7   7   1       19.15       16.39      7.47 o 
  -6   7   1       99.07       95.08      6.84 o 
  -5   7   1       75.62       79.89      7.51 o 
  -4   7   1      115.67      113.69      6.05 o 
  -3   7   1       44.79       47.97      5.49 o 
  -2   7   1      383.04      401.54      6.44 o 
  -1   7   1     2789.59     2853.77     25.43 o 
   0   7   1      851.17      854.77      7.66 o 
   1   7   1     2789.87     2825.62     15.11 o 
   2   7   1      382.87      402.16      6.13 o 
   3   7   1       44.77       46.44      5.16 o 
   4   7   1      115.62      117.12      6.14 o 
   5   7   1       75.49       74.11      6.60 o 
   6   7   1       98.99       99.88      6.98 o 
   7   7   1       19.13       20.65      7.63 o 
   8   7   1        3.87        4.50      8.78 o 
  -8   8   1       10.19       11.03      8.72 o 
  -7   8   1        8.52       15.43      8.22 o 
  -6   8   1       50.01       51.63      7.13 o 
  -5   8   1      112.46      118.36      6.67 o 
  -4   8   1      552.47      540.34      7.48 o 
  -3   8   1     1075.34     1035.75      8.66 o 
  -2   8   1      178.58      183.46      5.68 o 
  -1   8   1       15.45       21.05      5.01 o 
   0   8   1      321.64      327.34      5.91 o 
   1   8   1       15.46       21.69      4.61 o 
   2   8   1      178.72      180.69      5.55 o 
   3   8   1     1074.88     1055.44      7.92 o 
   4   8   1      552.92      543.84      6.84 o 
   5   8   1      112.55      113.98      6.62 o 
   6   8   1       49.97       51.01      7.35 o 
   7   8   1        8.52       11.19      7.50 o 
   8   8   1       10.20       16.83      9.08 o 
  -8   9   1       88.81       85.84     10.26 o 
  -7   9   1        1.86        3.70      8.48 o 
  -6   9   1       37.47       45.28      7.49 o 
  -5   9   1      221.38      213.13      7.02 o 
  -4   9   1      335.46      316.01      6.42 o 
  -3   9   1      167.29      157.38      5.87 o 
  -2   9   1      329.11      309.75      5.80 o 
  -1   9   1      183.98      194.33      5.14 o 
   0   9   1        6.91        6.19      4.81 o 
   1   9   1      184.04      192.62      5.34 o 
   2   9   1      328.88      307.24      5.91 o 
   3   9   1      166.99      158.36      5.97 o 
   4   9   1      336.01      314.30      6.67 o 
   5   9   1      221.19      211.65      7.16 o 
   6   9   1       37.52       44.40      7.11 o 
   7   9   1        1.86        7.87      8.37 o 
   8   9   1       88.85       94.89      9.08 o 
  -8  10   1       23.86       33.44     10.78 o 
  -7  10   1       32.11       33.26      8.71 o 
  -6  10   1        0.90        0.66      8.04 o 
  -5  10   1       10.26       17.87      7.04 o 
  -4  10   1       11.70       11.21      6.05 o 
  -3  10   1       13.32       11.91      5.20 o 
  -2  10   1      235.15      229.39      5.73 o 
  -1  10   1      440.77      412.34      5.90 o 
   0  10   1       25.30       21.52      4.66 o 
   1  10   1      441.30      404.00      5.98 o 
   2  10   1      235.17      225.58      5.95 o 
   3  10   1       13.31       12.40      5.49 o 
   4  10   1       11.67       13.26      6.16 o 
   5  10   1       10.25       12.23      6.55 o 
   6  10   1        0.91        6.31      7.94 o 
   7  10   1       32.16       38.05      7.77 o 
   8  10   1       23.93       25.37     10.27 o 
  -7  11   1        1.09        1.72      9.44 o 
  -6  11   1       92.99       90.63      8.47 o 
  -5  11   1       40.39       48.57      6.59 o 
  -4  11   1       23.18       20.44      6.08 o 
  -3  11   1        7.29        9.15      5.52 o 
  -2  11   1      451.36      431.18      6.47 o 
  -1  11   1      497.40      470.80      6.12 o 
   0  11   1       18.81       19.83      4.99 o 
   1  11   1      496.87      473.56      6.05 o 
   2  11   1      451.49      432.63      6.58 o 
   3  11   1        7.29        7.23      5.53 o 
   4  11   1       23.10       20.18      6.30 o 
   5  11   1       40.36       53.71      6.80 o 
   6  11   1       93.00       94.77      8.88 o 
   7  11   1        1.09        2.72      8.49 o 
  -7  12   1       23.47       18.67      9.56 o 
  -6  12   1       44.68       41.80      7.60 o 
  -5  12   1        9.89       13.00      6.78 o 
  -4  12   1        7.15        7.07      5.77 o 
  -3  12   1       92.36       91.24      5.72 o 
  -2  12   1      256.92      244.87      6.28 o 
  -1  12   1       27.60       35.22      5.26 o 
   0  12   1      167.21      169.75      5.72 o 
   1  12   1       27.61       33.62      5.51 o 
   2  12   1      256.91      246.07      6.01 o 
   3  12   1       92.25       95.00      6.06 o 
   4  12   1        7.20        7.44      5.92 o 
   5  12   1        9.89       12.47      7.13 o 
   6  12   1       44.44       49.86     10.00 o 
   7  12   1       23.39       23.71     11.60 o 
  -6  13   1      171.22      182.45     11.18 o 
  -5  13   1       87.46       92.18      7.54 o 
  -4  13   1       80.33       76.89      6.61 o 
  -3  13   1        4.87       -0.41      5.86 o 
  -2  13   1       18.53       20.80      5.79 o 
  -1  13   1      214.20      192.79      5.96 o 
   0  13   1      255.83      246.78      6.29 o 
   1  13   1      214.14      200.66      6.20 o 
   2  13   1       18.40       21.85      5.88 o 
   3  13   1        4.81        6.19      6.26 o 
   4  13   1       80.53       74.11      7.49 o 
   5  13   1       87.67       89.43      7.58 o 
   6  13   1      171.25      178.89     10.09 o 
  -6  14   1       59.97       48.92      9.95 o 
  -5  14   1       63.74       70.41      7.92 o 
  -4  14   1       62.75       84.10      7.62 o 
  -3  14   1       41.73       49.92      7.01 o 
  -2  14   1      110.03      106.53      6.37 o 
  -1  14   1       38.86       38.19      5.87 o 
   0  14   1       29.96       28.53      6.14 o 
   1  14   1       39.03       39.30      5.89 o 
   2  14   1      109.81      111.07      6.39 o 
   3  14   1       41.60       45.92      6.37 o 
   4  14   1       62.72       77.65      6.93 o 
   5  14   1       63.73       77.48      7.82 o 
   6  14   1       59.84       49.38     10.30 o 
  -5  15   1       67.55       58.38      9.85 o 
  -4  15   1        4.78        8.56      7.07 o 
  -3  15   1       18.21       24.99      7.14 o 
  -2  15   1       55.93       63.41      7.12 o 
  -1  15   1       25.62       31.27      6.13 o 
   0  15   1       28.04       19.78      6.44 o 
   1  15   1       25.66       27.47      6.43 o 
   2  15   1       55.94       57.88      6.41 o 
   3  15   1       18.14       24.12      6.62 o 
   4  15   1        4.77       11.08      7.98 o 
   5  15   1       67.65       48.45     10.14 o 
  -4  16   1       72.91       77.00      8.55 o 
  -3  16   1        6.57       16.73      7.62 o 
  -2  16   1       32.53       34.27      7.50 o 
  -1  16   1        7.30       12.90      7.53 o 
   0  16   1        2.65       13.23      7.01 o 
   1  16   1        7.35       13.36      7.78 o 
   2  16   1       32.49       27.85      6.94 o 
   3  16   1        6.54       10.85      7.86 o 
   4  16   1       72.94       78.15      8.88 o 
  -3  17   1        8.79        8.82      8.84 o 
  -2  17   1       51.26       68.00      8.65 o 
  -1  17   1       26.75       30.39      8.47 o 
   0  17   1       15.86       18.41      7.84 o 
   1  17   1       26.83       38.59      8.17 o 
   2  17   1       51.17       67.91      7.82 o 
   3  17   1        8.81       21.85     10.04 o 
  -1  18   1       81.56       88.42      9.22 o 
   0  18   1       49.86       59.70      7.90 o 
   1  18   1       81.47       94.55      8.12 o 
   0   0   2     5052.28     5165.71    229.45 o 
   1   0   2       63.09       46.95      8.02 o 
   2   0   2       88.90      104.53      6.69 o 
   3   0   2      190.78      178.65      7.14 o 
   4   0   2      155.35      164.68      6.19 o 
   5   0   2        9.63        8.49      6.26 o 
   6   0   2        0.33       -1.54      8.26 o 
   7   0   2      367.82      378.03      8.41 o 
   8   0   2       52.93       50.62      8.69 o 
   9   0   2        0.90        6.72     11.52 o 
  -9   1   2        2.10        5.76     10.57 o 
  -8   1   2       10.78       13.56      9.12 o 
  -7   1   2      463.93      462.65      9.97 o 
  -6   1   2      118.00      121.25      7.24 o 
  -5   1   2       77.34       82.76      6.59 o 
  -4   1   2      285.04      291.87      7.28 o 
  -3   1   2      185.82      193.69      7.20 o 
  -2   1   2     2384.80     2327.34     16.17 o 
  -1   1   2     2324.55     2270.27     54.83 o 
   0   1   2        2.68       11.06      7.28 o 
   1   1   2     2323.95     2295.79     41.28 o 
   2   1   2     2384.47     2331.99     17.31 o 
   3   1   2      186.02      196.36      7.22 o 
   4   1   2      284.74      294.89      7.90 o 
   5   1   2       77.38       82.00      6.17 o 
   6   1   2      118.03      119.06      6.69 o 
   7   1   2      463.99      483.27      8.94 o 
   8   1   2       10.78        9.71      8.83 o 
   9   1   2        2.09        3.74     10.93 o 
  -9   2   2       35.32       31.36      9.83 o 
  -8   2   2        0.35        4.47      9.53 o 
  -7   2   2      496.21      518.09      9.41 o 
  -6   2   2       77.40       84.01      7.13 o 
  -5   2   2      290.27      275.05      7.80 o 
  -4   2   2      246.37      245.56      8.07 o 
  -3   2   2      527.54      542.49      9.23 o 
  -2   2   2      340.41      332.67      8.68 o 
  -1   2   2     3076.10     3064.95     18.49 o 
   0   2   2     2086.27     2065.31     15.18 o 
   1   2   2     3075.74     3097.97     17.41 o 
   2   2   2      341.20      335.00      7.95 o 
   3   2   2      529.19      535.66      8.49 o 
   4   2   2      245.81      237.91      6.96 o 
   5   2   2      290.65      271.95      7.08 o 
   6   2   2       77.33       84.81      6.64 o 
   7   2   2      496.43      510.16      9.46 o 
   8   2   2        0.35        0.68      8.70 o 
   9   2   2       35.32       29.99     10.24 o 
  -9   3   2       30.55       26.64     12.10 o 
  -8   3   2       50.08       52.15      9.48 o 
  -7   3   2       92.15       98.11      7.66 o 
  -6   3   2       24.42       28.00      7.11 o 
  -5   3   2       10.62       11.04      6.51 o 
  -4   3   2       73.82       81.86      6.15 o 
  -3   3   2      939.07     1012.51     11.63 o 
  -2   3   2      130.46      136.19      6.23 o 
  -1   3   2     2936.12     2809.55     14.53 o 
   0   3   2     1237.16     1233.94     10.57 o 
   1   3   2     2936.86     2831.45     16.23 o 
   2   3   2      130.67      135.12      5.83 o 
   3   3   2      939.58     1014.26     10.81 o 
   4   3   2       73.82       80.50      6.35 o 
   5   3   2       10.62       10.44      6.54 o 
   6   3   2       24.45       27.09      6.95 o 
   7   3   2       92.20       97.02      8.19 o 
   8   3   2       49.97       55.31      8.59 o 
   9   3   2       30.56       24.69     11.53 o 
  -9   4   2       16.87       18.03     10.33 o 
  -8   4   2      169.50      184.88      9.99 o 
  -7   4   2       27.33       28.70      8.14 o 
  -6   4   2       34.97       27.99      7.17 o 
  -5   4   2       52.74       53.35      6.58 o 
  -4   4   2      388.60      405.30      7.32 o 
  -3   4   2      375.95      423.19      7.50 o 
  -2   4   2     1558.89     1596.62     10.76 o 
  -1   4   2      237.55      239.14      6.01 o 
   0   4   2       62.80       54.88      5.31 o 
   1   4   2      237.85      238.59      5.92 o 
   2   4   2     1558.50     1608.30     10.10 o 
   3   4   2      376.55      423.40      7.69 o 
   4   4   2      388.44      405.40      6.96 o 
   5   4   2       52.64       49.76      5.92 o 
   6   4   2       34.97       34.08      6.69 o 
   7   4   2       27.11       25.75      7.21 o 
   8   4   2      169.65      177.02      9.33 o 
   9   4   2       16.83       19.75     10.07 o 
  -9   5   2       16.41       18.39     10.46 o 
  -8   5   2       19.31       21.31      8.68 o 
  -7   5   2      121.31      114.90      8.37 o 
  -6   5   2       47.93       47.58      7.08 o 
  -5   5   2       48.26       41.41      5.86 o 
  -4   5   2      137.65      139.03      6.69 o 
  -3   5   2     1275.51     1312.00     11.79 o 
  -2   5   2      550.49      555.77      7.04 o 
  -1   5   2     1481.45     1521.19     10.73 o 
   0   5   2     1734.10     1748.69     10.55 o 
   1   5   2     1481.36     1518.60      9.76 o 
   2   5   2      550.39      553.15      7.13 o 
   3   5   2     1275.67     1329.70      8.98 o 
   4   5   2      137.74      141.15      6.60 o 
   5   5   2       48.18       39.99      6.74 o 
   6   5   2       48.19       46.75      6.76 o 
   7   5   2      121.32      121.54      7.82 o 
   8   5   2       19.31       18.76      8.74 o 
   9   5   2       16.41       13.49      9.74 o 
  -9   6   2        5.28        7.70     10.91 o 
  -8   6   2        8.92        9.36      9.36 o 
  -7   6   2       31.07       40.75      8.05 o 
  -6   6   2      239.09      232.15      7.95 o 
  -5   6   2      113.92      113.19      7.16 o 
  -4   6   2        1.86        5.78      5.45 o 
  -3   6   2      245.05      258.43      6.33 o 
  -2   6   2       40.73       34.95      5.18 o 
  -1   6   2      118.28      121.69      5.17 o 
   0   6   2     2466.20     2410.32     10.62 o 
   1   6   2      118.26      121.28      5.44 o 
   2   6   2       40.46       34.91      5.34 o 
   3   6   2      244.60      257.43      5.89 o 
   4   6   2        1.92        3.43      5.62 o 
   5   6   2      113.81      111.50      6.60 o 
   6   6   2      239.18      243.81      8.62 o 
   7   6   2       31.07       37.41      7.67 o 
   8   6   2        8.95        4.80      8.52 o 
   9   6   2        5.27       13.01     11.12 o 
  -8   7   2        5.59        9.86      9.43 o 
  -7   7   2       51.32       57.68      8.10 o 
  -6   7   2       94.67       96.83      7.21 o 
  -5   7   2      255.45      262.47      8.10 o 
  -4   7   2      313.62      312.59      6.43 o 
  -3   7   2       62.46       60.75      5.48 o 
  -2   7   2      935.09      925.31      7.79 o 
  -1   7   2      899.71      938.13      7.38 o 
   0   7   2       64.86       54.03      4.65 o 
   1   7   2      900.51      947.78      7.40 o 
   2   7   2      935.63      930.14      7.88 o 
   3   7   2       62.60       58.60      5.63 o 
   4   7   2      313.45      305.32      6.57 o 
   5   7   2      255.47      260.84      7.69 o 
   6   7   2       94.80       95.27      6.97 o 
   7   7   2       51.20       56.86      7.76 o 
   8   7   2        5.61       13.52      9.22 o 
  -8   8   2       18.90       26.42      9.68 o 
  -7   8   2       28.79       25.06      8.32 o 
  -6   8   2       28.50       27.72      6.87 o 
  -5   8   2      238.90      226.80      6.96 o 
  -4   8   2      569.53      550.14      8.97 o 
  -3   8   2      477.35      465.90      6.42 o 
  -2   8   2      170.85      172.83      5.64 o 
  -1   8   2      135.58      134.75      5.64 o 
   0   8   2        7.11        4.76      4.91 o 
   1   8   2      136.04      137.69      5.56 o 
   2   8   2      170.56      174.00      5.71 o 
   3   8   2      477.05      459.01      6.84 o 
   4   8   2      569.69      548.76      7.58 o 
   5   8   2      238.50      225.46      7.14 o 
   6   8   2       28.46       27.71      7.04 o 
   7   8   2       28.91       27.71      7.86 o 
   8   8   2       18.85       25.21      8.45 o 
  -8   9   2       27.03       25.92      9.55 o 
  -7   9   2        5.39        8.18      9.45 o 
  -6   9   2      117.79      117.21      7.58 o 
  -5   9   2      691.50      707.83      9.96 o 
  -4   9   2      474.98      457.00      6.78 o 
  -3   9   2      165.89      161.45      5.72 o 
  -2   9   2        1.50        5.29      5.04 o 
  -1   9   2      236.19      238.66      5.82 o 
   0   9   2      539.34      552.81      7.10 o 
   1   9   2      236.59      244.91      5.49 o 
   2   9   2        1.49        5.88      5.00 o 
   3   9   2      165.68      157.77      5.76 o 
   4   9   2      474.51      463.35      7.07 o 
   5   9   2      691.57      691.65      8.49 o 
   6   9   2      117.82      117.45      7.58 o 
   7   9   2        5.45       10.31      8.64 o 
   8   9   2       27.02       35.42      9.42 o 
  -8  10   2        9.62        3.47     16.03 o 
  -7  10   2       24.28       33.35     10.17 o 
  -6  10   2       37.77       37.17      7.89 o 
  -5  10   2       38.47       37.48      6.40 o 
  -4  10   2      545.04      542.80      7.06 o 
  -3  10   2      403.33      387.81      6.32 o 
  -2  10   2      717.65      686.15      6.99 o 
  -1  10   2      307.97      312.95      5.99 o 
   0  10   2       45.42       47.84      4.90 o 
   1  10   2      307.80      309.77      5.81 o 
   2  10   2      717.84      685.04      6.76 o 
   3  10   2      403.12      383.27      6.30 o 
   4  10   2      545.09      546.55      7.10 o 
   5  10   2       38.48       36.03      6.50 o 
   6  10   2       37.69       35.31      7.62 o 
   7  10   2       24.23       29.27      9.42 o 
   8  10   2        9.62        9.84     17.44 o 
  -7  11   2       30.01       30.19      9.55 o 
  -6  11   2        7.24        9.22      8.40 o 
  -5  11   2       30.50       40.21      6.65 o 
  -4  11   2      215.39      219.32      6.44 o 
  -3  11   2      681.61      658.13      6.91 o 
  -2  11   2      221.45      219.31      5.89 o 
  -1  11   2      124.11      124.79      5.35 o 
   0  11   2       71.60       62.65      5.06 o 
   1  11   2      123.83      116.79      5.43 o 
   2  11   2      221.72      226.79      5.69 o 
   3  11   2      680.65      656.75      7.56 o 
   4  11   2      215.39      218.05      6.56 o 
   5  11   2       30.61       39.53      6.85 o 
   6  11   2        7.28        8.93      9.25 o 
   7  11   2       29.99       29.37      8.54 o 
  -7  12   2       58.36       62.88      8.80 o 
  -6  12   2       90.57       81.54      9.14 o 
  -5  12   2       92.63       83.92      7.43 o 
  -4  12   2       51.98       56.72      6.51 o 
  -3  12   2      281.84      283.56      6.71 o 
  -2  12   2      132.64      135.00      5.73 o 
  -1  12   2       87.71       83.86      5.40 o 
   0  12   2      250.52      241.13      5.53 o 
   1  12   2       87.74       83.23      5.49 o 
   2  12   2      132.41      127.56      5.72 o 
   3  12   2      282.22      291.57      6.28 o 
   4  12   2       51.93       54.28      6.27 o 
   5  12   2       92.51       93.21      7.16 o 
   6  12   2       90.74       76.04      9.18 o 
   7  12   2       58.34       54.97     11.92 o 
  -6  13   2       25.23       29.41      9.68 o 
  -5  13   2       45.76       55.59      7.25 o 
  -4  13   2       15.89       13.80      6.91 o 
  -3  13   2       34.85       37.89      6.76 o 
  -2  13   2       84.58       85.46      5.90 o 
  -1  13   2       19.08       24.22      5.53 o 
   0  13   2       62.55       67.78      5.68 o 
   1  13   2       18.94       19.87      5.68 o 
   2  13   2       84.31       83.91      5.99 o 
   3  13   2       34.72       42.03      6.14 o 
   4  13   2       15.89       18.93      6.79 o 
   5  13   2       45.78       58.44      7.85 o 
   6  13   2       25.11       31.21      9.10 o 
  -6  14   2       19.34       15.87     10.17 o 
  -5  14   2       83.52       80.89      8.19 o 
  -4  14   2       49.16       65.05      7.04 o 
  -3  14   2        7.79        8.74      6.97 o 
  -2  14   2       24.86       21.31      5.98 o 
  -1  14   2       57.18       62.28      6.08 o 
   0  14   2      188.18      180.90      5.85 o 
   1  14   2       57.06       62.61      5.65 o 
   2  14   2       24.89       18.67      5.97 o 
   3  14   2        7.79       12.78      6.76 o 
   4  14   2       49.15       57.00      7.62 o 
   5  14   2       83.59       78.81      7.94 o 
   6  14   2       19.28       23.44     10.12 o 
  -5  15   2       93.27      107.65     10.01 o 
  -4  15   2       40.88       55.38      7.87 o 
  -3  15   2        8.92       10.94      6.91 o 
  -2  15   2       23.65       26.45      6.62 o 
  -1  15   2        1.72        4.39      5.99 o 
   0  15   2        5.15        9.39      5.87 o 
   1  15   2        1.72        9.21      6.04 o 
   2  15   2       23.62       24.31      6.64 o 
   3  15   2        8.86       13.57      6.51 o 
   4  15   2       40.83       51.58      8.32 o 
   5  15   2       93.35       96.40     10.38 o 
  -4  16   2       27.51       29.45      7.86 o 
  -3  16   2       22.62       29.33      7.89 o 
  -2  16   2       57.87       58.29      7.55 o 
  -1  16   2        4.58        2.53      7.59 o 
   0  16   2        0.06        1.50      7.03 o 
   1  16   2        4.59        3.27      7.05 o 
   2  16   2       57.84       63.45      7.57 o 
   3  16   2       22.69       28.34      7.16 o 
   4  16   2       27.53       34.36      7.93 o 
  -3  17   2       33.58       29.00      8.06 o 
  -2  17   2       83.66       85.19      8.83 o 
  -1  17   2       40.76       41.50      7.95 o 
   0  17   2       49.97       52.38      8.96 o 
   1  17   2       40.62       41.24      7.52 o 
   2  17   2       83.78       92.28      7.64 o 
   3  17   2       33.58       32.17     10.42 o 
  -1  18   2       27.15       29.75      8.37 o 
   0  18   2        0.92        2.32      8.68 o 
   1  18   2       27.09       27.43      8.27 o 
   1   0   3      134.52      132.11      8.87 o 
   2   0   3       18.12       21.10      6.40 o 
   3   0   3        0.16        0.13      5.88 o 
   4   0   3      127.19      118.05      6.37 o 
   5   0   3        9.85       12.76      6.07 o 
   6   0   3      247.39      254.02      9.26 o 
   7   0   3       33.11       37.28      7.51 o 
   8   0   3        0.97        2.34      8.95 o 
   9   0   3       44.77       38.15     11.21 o 
  -9   1   3        0.14        2.88     10.81 o 
  -8   1   3       92.01       96.99      9.44 o 
  -7   1   3      156.45      154.68      9.48 o 
  -6   1   3       82.54       84.18      7.21 o 
  -5   1   3       20.68       22.24      7.04 o 
  -4   1   3      357.96      369.41      7.71 o 
  -3   1   3      345.85      372.09      7.86 o 
  -2   1   3     2079.31     2138.82     23.67 o 
  -1   1   3     1322.13     1271.88     21.08 o 
   0   1   3      189.50      179.53      8.42 o 
   1   1   3     1321.90     1251.77     19.22 o 
   2   1   3     2079.01     2147.32     22.69 o 
   3   1   3      346.22      368.27      7.54 o 
   4   1   3      357.04      373.53      7.33 o 
   5   1   3       20.68       23.31      6.45 o 
   6   1   3       82.31       84.85      6.64 o 
   7   1   3      156.28      162.02      7.75 o 
   8   1   3       92.32       93.24      8.97 o 
   9   1   3        0.14        2.35     11.07 o 
  -9   2   3       72.79       62.60     10.84 o 
  -8   2   3      163.58      155.88     10.43 o 
  -7   2   3       21.57       23.46      8.66 o 
  -6   2   3      385.77      380.50      8.44 o 
  -5   2   3        3.61        4.38      6.66 o 
  -4   2   3      343.46      353.93      8.27 o 
  -3   2   3      193.06      216.12      7.11 o 
  -2   2   3     1808.25     1785.72     15.65 o 
  -1   2   3     1798.51     1830.88     15.56 o 
   0   2   3     6895.74     6985.39     27.54 o 
   1   2   3     1796.56     1828.14     13.52 o 
   2   2   3     1808.83     1783.25     18.65 o 
   3   2   3      193.08      212.05      6.39 o 
   4   2   3      342.99      351.37      6.45 o 
   5   2   3        3.61        3.71      6.14 o 
   6   2   3      385.61      371.68      7.72 o 
   7   2   3       21.55       24.47      7.33 o 
   8   2   3      163.38      161.66      9.67 o 
   9   2   3       72.68       64.51     10.71 o 
  -9   3   3       36.55       35.45     11.42 o 
  -8   3   3       35.73       35.37      9.29 o 
  -7   3   3       28.41       27.98      7.55 o 
  -6   3   3      401.09      398.91      8.58 o 
  -5   3   3       63.75       59.31      6.98 o 
  -4   3   3      368.46      386.89      8.62 o 
  -3   3   3      998.97     1012.29     10.37 o 
  -2   3   3      711.89      685.75      8.02 o 
  -1   3   3     4655.80     4498.49     18.65 o 
   0   3   3      817.96      746.96      8.87 o 
   1   3   3     4657.41     4523.07     23.46 o 
   2   3   3      712.81      686.62      8.18 o 
   3   3   3      999.23     1025.23      9.02 o 
   4   3   3      368.47      383.29      6.51 o 
   5   3   3       63.57       63.55      6.29 o 
   6   3   3      401.46      405.65     11.59 o 
   7   3   3       28.37       32.65      7.45 o 
   8   3   3       35.89       36.65      8.97 o 
   9   3   3       36.61       30.23     11.28 o 
  -9   4   3       30.08       34.35     10.89 o 
  -8   4   3       22.29       24.57      9.18 o 
  -7   4   3       18.87       19.84      7.96 o 
  -6   4   3      131.96      131.95      7.74 o 
  -5   4   3      295.34      289.31      7.80 o 
  -4   4   3      405.47      434.86      8.28 o 
  -3   4   3      798.96      811.36      9.17 o 
  -2   4   3      299.57      328.63      6.49 o 
  -1   4   3     1483.75     1479.05     10.12 o 
   0   4   3       71.78       62.24      5.41 o 
   1   4   3     1484.11     1497.72     10.19 o 
   2   4   3      298.81      330.11      6.64 o 
   3   4   3      799.53      809.78      8.21 o 
   4   4   3      405.35      432.06      7.16 o 
   5   4   3      295.19      296.88      7.20 o 
   6   4   3      132.15      131.63      7.11 o 
   7   4   3       18.89       19.53      7.71 o 
   8   4   3       22.35       23.70      8.80 o 
   9   4   3       30.15       30.48     10.44 o 
  -9   5   3       29.03       28.70     11.05 o 
  -8   5   3       54.59       56.47      9.00 o 
  -7   5   3       69.97       76.23      7.91 o 
  -6   5   3       22.41       20.87      6.76 o 
  -5   5   3       59.44       58.40      6.98 o 
  -4   5   3      242.73      252.68      7.09 o 
  -3   5   3      240.84      246.04      6.19 o 
  -2   5   3     1567.08     1569.10      9.86 o 
  -1   5   3      372.37      380.28      6.19 o 
   0   5   3     1917.10     1940.50     10.24 o 
   1   5   3      373.08      378.76      6.17 o 
   2   5   3     1569.21     1569.11      9.62 o 
   3   5   3      240.80      248.55      6.48 o 
   4   5   3      241.99      257.28      6.86 o 
   5   5   3       59.44       59.22      6.51 o 
   6   5   3       22.52       20.33      6.65 o 
   7   5   3       69.87       70.72      7.69 o 
   8   5   3       54.51       58.44      8.75 o 
   9   5   3       29.00       26.56     10.54 o 
  -9   6   3       50.79       46.74     11.05 o 
  -8   6   3       38.23       45.94      9.44 o 
  -7   6   3       13.03       13.67      7.20 o 
  -6   6   3        8.71        9.75      7.32 o 
  -5   6   3      144.29      143.90      6.75 o 
  -4   6   3       91.63       86.81      6.16 o 
  -3   6   3       27.83       29.76      5.88 o 
  -2   6   3     1213.48     1265.31      9.00 o 
  -1   6   3      415.15      412.90      6.47 o 
   0   6   3      167.87      171.84      5.40 o 
   1   6   3      416.60      416.79      6.16 o 
   2   6   3     1212.99     1275.80     13.52 o 
   3   6   3       27.81       31.11      5.17 o 
   4   6   3       91.75       87.15      5.62 o 
   5   6   3      144.49      141.29      6.51 o 
   6   6   3        8.66       11.17      6.69 o 
   7   6   3       13.14       12.75      7.65 o 
   8   6   3       38.18       44.50      8.97 o 
   9   6   3       50.77       38.15     10.88 o 
  -8   7   3       16.21       17.93      9.71 o 
  -7   7   3       58.73       53.32      8.45 o 
  -6   7   3       68.71       70.32      6.99 o 
  -5   7   3      734.06      716.05      8.92 o 
  -4   7   3      164.00      153.09      6.22 o 
  -3   7   3       30.17       34.50      5.34 o 
  -2   7   3      377.88      386.08      5.87 o 
  -1   7   3      535.58      544.83      7.01 o 
   0   7   3     3745.39     3743.83     29.67 o 
   1   7   3      535.53      550.44      6.30 o 
   2   7   3      378.20      390.52      6.25 o 
   3   7   3       30.21       32.88      5.12 o 
   4   7   3      163.87      152.12      6.30 o 
   5   7   3      734.25      720.04     11.66 o 
   6   7   3       68.70       75.81      6.79 o 
   7   7   3       58.71       55.44      7.10 o 
   8   7   3       16.35       24.61      9.22 o 
  -8   8   3       17.03       21.46      8.98 o 
  -7   8   3        5.21        3.45      8.40 o 
  -6   8   3       19.62       12.81      6.92 o 
  -5   8   3      213.64      216.01      7.39 o 
  -4   8   3      319.17      323.48      6.25 o 
  -3   8   3     1039.00     1026.62     11.11 o 
  -2   8   3      833.22      827.75      7.18 o 
  -1   8   3      248.47      267.41      5.98 o 
   0   8   3        2.65        3.98      4.97 o 
   1   8   3      248.27      269.49      5.54 o 
   2   8   3      832.99      820.95      7.22 o 
   3   8   3     1038.45     1036.72      9.53 o 
   4   8   3      319.31      316.34      6.72 o 
   5   8   3      214.20      211.35      7.28 o 
   6   8   3       19.59       15.24      7.17 o 
   7   8   3        5.21        7.20      7.72 o 
   8   8   3       17.02       15.37      9.05 o 
  -8   9   3       11.91       17.37      9.86 o 
  -7   9   3       16.48       24.00      9.02 o 
  -6   9   3        4.33        8.64      8.21 o 
  -5   9   3       17.76       18.85      6.04 o 
  -4   9   3     1585.01     1551.37     19.18 o 
  -3   9   3       70.15       64.61      5.62 o 
  -2   9   3      160.69      151.06      5.82 o 
  -1   9   3        3.87        5.83      5.05 o 
   0   9   3      237.94      228.00      5.48 o 
   1   9   3        3.86        7.73      5.16 o 
   2   9   3      160.38      151.26      5.06 o 
   3   9   3       70.09       64.55      5.60 o 
   4   9   3     1585.60     1560.51      9.44 o 
   5   9   3       17.83       15.94      6.66 o 
   6   9   3        4.34        6.23      6.76 o 
   7   9   3       16.45       20.63      7.58 o 
   8   9   3       11.87       13.67      9.84 o 
  -7  10   3        8.33       13.91      9.10 o 
  -6  10   3       61.42       62.06      7.97 o 
  -5  10   3       76.71       73.20      6.85 o 
  -4  10   3       61.42       67.19      6.17 o 
  -3  10   3      487.70      472.14      6.72 o 
  -2  10   3       21.49       22.84      5.69 o 
  -1  10   3      421.18      414.14      6.35 o 
   0  10   3       16.51       15.76      5.55 o 
   1  10   3      420.37      409.19      6.25 o 
   2  10   3       21.43       25.60      5.57 o 
   3  10   3      487.50      481.70      6.64 o 
   4  10   3       61.39       72.67      6.25 o 
   5  10   3       76.65       75.80      6.59 o 
   6  10   3       61.48       55.76      8.29 o 
   7  10   3        8.34        9.94      9.07 o 
  -7  11   3        9.62        6.67      9.87 o 
  -6  11   3        3.94        7.15      8.44 o 
  -5  11   3       17.53       18.35      6.61 o 
  -4  11   3      113.19      107.75      6.54 o 
  -3  11   3       20.09       21.72      5.64 o 
  -2  11   3      567.62      543.19      6.62 o 
  -1  11   3      240.74      221.67      5.78 o 
   0  11   3      166.41      151.74      5.43 o 
   1  11   3      240.64      224.06      5.69 o 
   2  11   3      568.43      538.37      6.47 o 
   3  11   3       20.09       22.99      5.80 o 
   4  11   3      113.51      114.70      6.09 o 
   5  11   3       17.61       16.45      7.23 o 
   6  11   3        3.91        7.14      9.78 o 
   7  11   3        9.62       19.87      9.83 o 
  -7  12   3       12.00       10.59      8.99 o 
  -6  12   3       25.48       35.39     10.31 o 
  -5  12   3       63.98       65.91      7.31 o 
  -4  12   3       29.15       40.08      6.37 o 
  -3  12   3        1.46        5.56      5.55 o 
  -2  12   3       49.49       58.16      5.76 o 
  -1  12   3      224.24      207.62      5.75 o 
   0  12   3        7.02        6.22      5.04 o 
   1  12   3      224.26      212.20      5.79 o 
   2  12   3       49.41       56.42      5.59 o 
   3  12   3        1.48        4.11      6.04 o 
   4  12   3       29.13       37.00      6.46 o 
   5  12   3       63.98       75.91      8.16 o 
   6  12   3       25.57       29.00      8.73 o 
   7  12   3       12.01       17.56      9.92 o 
  -6  13   3        1.78        2.99      8.85 o 
  -5  13   3       24.86       27.19      7.41 o 
  -4  13   3      152.25      164.15      6.77 o 
  -3  13   3      112.85      108.05      5.98 o 
  -2  13   3        1.17        4.83      5.86 o 
  -1  13   3       85.76       81.31      5.47 o 
   0  13   3      229.42      204.76      6.04 o 
   1  13   3       85.69       83.50      5.55 o 
   2  13   3        1.17        0.72      5.76 o 
   3  13   3      112.86      117.74      6.63 o 
   4  13   3      152.05      170.06      6.81 o 
   5  13   3       24.85       31.15      7.52 o 
   6  13   3        1.79       -0.56      9.81 o 
  -6  14   3        2.43        7.52      9.70 o 
  -5  14   3        5.89        6.55      7.35 o 
  -4  14   3       28.82       30.63      7.01 o 
  -3  14   3       28.06       36.96      6.38 o 
  -2  14   3        5.15       10.08      5.96 o 
  -1  14   3       19.80       17.66      6.31 o 
   0  14   3       18.67       17.30      5.66 o 
   1  14   3       19.98       15.95      5.93 o 
   2  14   3        5.12        8.48      6.15 o 
   3  14   3       28.11       34.98      6.45 o 
   4  14   3       28.87       37.71      7.63 o 
   5  14   3        5.92        7.63      9.02 o 
   6  14   3        2.43        3.62      9.99 o 
  -5  15   3       14.68       20.75     10.10 o 
  -4  15   3       27.45       26.11      7.93 o 
  -3  15   3       21.70       21.98      7.59 o 
  -2  15   3       47.99       54.93      6.90 o 
  -1  15   3        8.08        9.16      6.33 o 
   0  15   3       43.76       36.46      6.26 o 
   1  15   3        8.10       10.01      6.91 o 
   2  15   3       48.08       56.82      6.78 o 
   3  15   3       21.75       24.72      6.98 o 
   4  15   3       27.42       29.84      7.02 o 
   5  15   3       14.74       20.23      8.96 o 
  -4  16   3        6.73       13.35      8.48 o 
  -3  16   3       46.25       44.38      9.38 o 
  -2  16   3       14.97       16.14      7.31 o 
  -1  16   3        7.66       10.38      6.85 o 
   0  16   3        1.21        5.06      6.30 o 
   1  16   3        7.68        9.34      6.13 o 
   2  16   3       14.91       18.95      8.28 o 
   3  16   3       46.41       49.77      7.28 o 
   4  16   3        6.71        8.53      8.14 o 
  -3  17   3       12.11       11.15      8.33 o 
  -2  17   3       62.94       78.01      7.98 o 
  -1  17   3       91.83       98.62      9.72 o 
   0  17   3        5.00       -1.29      8.17 o 
   1  17   3       92.03      101.67      7.92 o 
   2  17   3       62.94       72.17      7.80 o 
   3  17   3       12.06        9.50      8.19 o 
   0  18   3        1.42        2.89      9.02 o 
   1  18   3       51.67       81.84     20.71 o 
   0   0   4      143.55      120.87     11.55 o 
   1   0   4    39233.25    35656.95    369.77 o 
   2   0   4      140.29      144.16      6.71 o 
   3   0   4      479.92      520.81      8.00 o 
   4   0   4       69.90       75.96      5.93 o 
   5   0   4      173.31      182.38      7.43 o 
   6   0   4      193.24      194.53      8.23 o 
   7   0   4       15.26       17.95      7.43 o 
   8   0   4        1.46        5.63      8.14 o 
   9   0   4        0.59        1.83     11.57 o 
  -9   1   4        2.63        3.40     10.54 o 
  -8   1   4       92.69       87.17      9.11 o 
  -7   1   4      159.57      168.61      9.00 o 
  -6   1   4       96.18       94.59      6.91 o 
  -5   1   4      120.24      125.24      6.99 o 
  -4   1   4      224.55      231.31      6.96 o 
  -3   1   4      474.23      490.17      8.22 o 
  -2   1   4     1154.33     1152.59     14.64 o 
  -1   1   4     2925.94     2864.23     57.08 o 
   0   1   4      168.25      177.44      7.94 o 
   1   1   4     2925.72     2866.95     47.35 o 
   2   1   4     1154.39     1149.50     14.23 o 
   3   1   4      474.48      490.94      8.14 o 
   4   1   4      225.19      238.78      7.07 o 
   5   1   4      120.36      123.30      6.14 o 
   6   1   4       96.26       98.01      6.46 o 
   7   1   4      159.58      168.11      8.00 o 
   8   1   4       92.68       88.87      8.78 o 
   9   1   4        2.62        8.01     10.76 o 
  -9   2   4       16.52       15.16     10.99 o 
  -8   2   4       27.68       30.55      9.97 o 
  -7   2   4       32.78       38.67      8.27 o 
  -6   2   4     1064.05     1087.34     10.99 o 
  -5   2   4      573.69      606.88      9.52 o 
  -4   2   4      233.55      233.69      7.10 o 
  -3   2   4     3185.54     3328.14     29.12 o 
  -2   2   4     3207.37     3099.12     31.00 o 
  -1   2   4     1159.96     1202.75     12.31 o 
   0   2   4    19481.00    18685.88     99.26 o 
   1   2   4     1158.57     1208.94     12.86 o 
   2   2   4     3208.23     3104.60     40.09 o 
   3   2   4     3185.95     3274.97     50.66 o 
   4   2   4      233.98      232.94      6.46 o 
   5   2   4      573.27      607.50     11.32 o 
   6   2   4     1064.12     1068.90     16.90 o 
   7   2   4       32.74       33.37      7.54 o 
   8   2   4       27.71       33.13      8.80 o 
   9   2   4       16.49       12.34     11.02 o 
  -9   3   4        1.63        8.38     12.05 o 
  -8   3   4       81.10       79.49     10.01 o 
  -7   3   4        9.54       10.35      8.24 o 
  -6   3   4      259.15      246.62      8.31 o 
  -5   3   4      271.31      274.17      8.58 o 
  -4   3   4      302.65      316.02      7.58 o 
  -3   3   4      493.73      515.44      8.27 o 
  -2   3   4      558.79      568.93      7.77 o 
  -1   3   4     1681.09     1724.00     11.22 o 
   0   3   4       11.31        8.87      5.77 o 
   1   3   4     1681.82     1747.25     11.28 o 
   2   3   4      559.19      576.78      7.66 o 
   3   3   4      493.72      517.73      7.39 o 
   4   3   4      302.88      315.13      6.51 o 
   5   3   4      271.42      274.25      7.23 o 
   6   3   4      259.21      245.91      6.94 o 
   7   3   4        9.55        8.67      7.88 o 
   8   3   4       81.19       82.90      8.40 o 
   9   3   4        1.64        3.97     10.95 o 
  -9   4   4       13.11        6.52     10.96 o 
  -8   4   4        2.93        6.49      9.36 o 
  -7   4   4      266.62      273.68      8.95 o 
  -6   4   4       77.96       73.77      7.71 o 
  -5   4   4        8.70       12.02      7.05 o 
  -4   4   4      380.02      397.61      7.94 o 
  -3   4   4      505.64      476.79      7.23 o 
  -2   4   4       66.67       77.59      5.57 o 
  -1   4   4      224.44      208.58      5.96 o 
   0   4   4     1994.97     2016.43     11.16 o 
   1   4   4      225.21      213.83      6.12 o 
   2   4   4       66.86       80.62      5.38 o 
   3   4   4      505.18      475.65      7.28 o 
   4   4   4      380.19      392.77      6.92 o 
   5   4   4        8.73        7.66      5.95 o 
   6   4   4       77.87       79.36      6.88 o 
   7   4   4      266.04      268.81      8.26 o 
   8   4   4        2.95        3.71      8.98 o 
   9   4   4       13.15       16.40     10.11 o 
  -9   5   4        1.05        1.20     10.84 o 
  -8   5   4      165.04      166.94      9.95 o 
  -7   5   4       53.55       49.36      7.84 o 
  -6   5   4      543.23      541.72      9.01 o 
  -5   5   4      164.14      162.52      7.38 o 
  -4   5   4       77.29       87.04      7.08 o 
  -3   5   4      522.59      503.77      7.37 o 
  -2   5   4     1978.51     2085.04     10.98 o 
  -1   5   4     1158.62     1140.50     11.21 o 
   0   5   4        1.53        1.35      5.02 o 
   1   5   4     1159.58     1143.13      8.42 o 
   2   5   4     1978.72     2131.90     16.34 o 
   3   5   4      522.68      509.14      7.04 o 
   4   5   4       77.07       79.96      5.89 o 
   5   5   4      163.80      161.00      6.20 o 
   6   5   4      543.12      539.67     10.29 o 
   7   5   4       53.58       57.01      7.97 o 
   8   5   4      164.94      164.79      9.28 o 
   9   5   4        1.05        4.16     10.25 o 
  -8   6   4        4.00        6.01      9.15 o 
  -7   6   4       11.91       19.76      8.08 o 
  -6   6   4       96.69       98.39      7.44 o 
  -5   6   4       68.37       70.88      7.11 o 
  -4   6   4      148.60      148.66      7.06 o 
  -3   6   4      191.75      196.56      5.95 o 
  -2   6   4      274.05      261.77      5.80 o 
  -1   6   4       88.38       82.85      4.92 o 
   0   6   4       17.68       16.85      4.54 o 
   1   6   4       88.58       88.08      5.23 o 
   2   6   4      274.59      260.99      5.90 o 
   3   6   4      191.92      199.07      5.51 o 
   4   6   4      148.77      149.17      6.36 o 
   5   6   4       68.25       70.20      6.51 o 
   6   6   4       96.70      104.87      7.04 o 
   7   6   4       11.89       12.58      7.73 o 
   8   6   4        4.00        1.47      8.88 o 
  -8   7   4       73.13       76.00      9.69 o 
  -7   7   4        8.64        9.17      7.90 o 
  -6   7   4       26.86       28.70      6.77 o 
  -5   7   4      119.19      105.69      6.97 o 
  -4   7   4       10.69       10.41      5.61 o 
  -3   7   4       49.30       41.58      5.75 o 
  -2   7   4      150.05      148.72      5.74 o 
  -1   7   4       25.24       32.62      5.38 o 
   0   7   4       53.44       61.50      4.78 o 
   1   7   4       25.07       35.34      4.85 o 
   2   7   4      150.28      154.69      5.28 o 
   3   7   4       49.10       43.83      5.31 o 
   4   7   4       10.70       12.79      5.45 o 
   5   7   4      119.09      108.05      6.50 o 
   6   7   4       26.90       36.70      7.50 o 
   7   7   4        8.62        9.20      7.35 o 
   8   7   4       73.17       78.14      8.89 o 
  -8   8   4        8.11       14.11     10.45 o 
  -7   8   4      159.39      180.26     10.24 o 
  -6   8   4       43.91       31.16      7.50 o 
  -5   8   4      231.93      217.77      7.37 o 
  -4   8   4       13.62       13.49      6.31 o 
  -3   8   4      579.28      547.06      7.09 o 
  -2   8   4      621.00      590.39      7.03 o 
  -1   8   4       34.71       29.81      5.12 o 
   0   8   4      181.94      204.78      5.68 o 
   1   8   4       34.68       34.21      4.82 o 
   2   8   4      621.32      594.75      6.92 o 
   3   8   4      579.39      554.51      6.96 o 
   4   8   4       13.64       13.87      5.77 o 
   5   8   4      231.70      227.41      7.29 o 
   6   8   4       43.76       34.66      7.44 o 
   7   8   4      159.52      180.17      8.48 o 
   8   8   4        8.10       17.10      9.20 o 
  -8   9   4       30.74       25.65     11.60 o 
  -7   9   4      110.10      126.56      8.30 o 
  -6   9   4       50.45       53.91      7.41 o 
  -5   9   4      383.00      364.08      7.16 o 
  -4   9   4       54.33       52.20      5.99 o 
  -3   9   4     1072.30     1033.58      8.23 o 
  -2   9   4       68.79       61.96      5.28 o 
  -1   9   4       58.35       54.22      4.93 o 
   0   9   4      302.64      291.27      5.81 o 
   1   9   4       58.40       57.33      4.95 o 
   2   9   4       68.68       57.16      5.59 o 
   3   9   4     1071.76     1037.56      7.58 o 
   4   9   4       54.23       51.66      6.08 o 
   5   9   4      382.51      359.71      7.76 o 
   6   9   4       50.45       47.11      7.42 o 
   7   9   4      109.81      127.12      9.13 o 
   8   9   4       30.75       34.89      9.18 o 
  -7  10   4       11.72       20.46      9.33 o 
  -6  10   4       25.64       31.54      9.13 o 
  -5  10   4      107.45      113.28      6.68 o 
  -4  10   4       63.46       56.12      6.15 o 
  -3  10   4       99.69      104.91      6.13 o 
  -2  10   4      187.03      191.64      6.05 o 
  -1  10   4      102.36      104.54      5.52 o 
   0  10   4      313.26      297.09      5.36 o 
   1  10   4      102.21      103.71      5.32 o 
   2  10   4      187.06      184.29      5.88 o 
   3  10   4       99.88      101.22      5.84 o 
   4  10   4       63.50       58.74      5.98 o 
   5  10   4      107.31      101.15      7.14 o 
   6  10   4       25.54       31.44      8.69 o 
   7  10   4       11.79       18.42      8.49 o 
  -7  11   4       13.22       18.64      9.78 o 
  -6  11   4        4.16       11.35      8.71 o 
  -5  11   4       28.99       33.97      6.99 o 
  -4  11   4       50.27       46.18      6.09 o 
  -3  11   4      106.63      108.70      6.02 o 
  -2  11   4      511.81      520.16      7.05 o 
  -1  11   4       46.99       45.16      5.65 o 
   0  11   4     1210.67     1176.58      8.41 o 
   1  11   4       47.17       47.17      5.80 o 
   2  11   4      512.33      514.86      6.56 o 
   3  11   4      106.24      102.26      5.80 o 
   4  11   4       50.11       47.59      6.45 o 
   5  11   4       29.07       32.97      6.91 o 
   6  11   4        4.13       14.01      7.99 o 
   7  11   4       13.23       14.58      9.67 o 
  -7  12   4       28.41       34.29      9.48 o 
  -6  12   4       20.30       25.67      9.89 o 
  -5  12   4       31.29       39.13      6.82 o 
  -4  12   4      101.78       88.18      6.79 o 
  -3  12   4      116.72      108.92      6.24 o 
  -2  12   4      261.09      260.37      6.11 o 
  -1  12   4      138.67      141.47      5.40 o 
   0  12   4      274.83      276.88      5.68 o 
   1  12   4      138.83      139.37      5.93 o 
   2  12   4      260.77      257.71      6.12 o 
   3  12   4      116.42      108.19      5.98 o 
   4  12   4      101.67       90.50      6.34 o 
   5  12   4       31.32       41.08      7.77 o 
   6  12   4       20.34       21.87      9.47 o 
   7  12   4       28.46       27.72      9.44 o 
  -6  13   4       12.79       10.36     10.10 o 
  -5  13   4       93.44      110.22      7.49 o 
  -4  13   4       96.09      104.95      6.65 o 
  -3  13   4        2.22        4.23      6.01 o 
  -2  13   4      172.61      166.86      6.04 o 
  -1  13   4      133.13      142.78      6.16 o 
   0  13   4      298.97      282.65      6.05 o 
   1  13   4      133.26      141.29      6.19 o 
   2  13   4      172.49      165.39      6.55 o 
   3  13   4        2.25        0.39      6.16 o 
   4  13   4       96.06      109.61      6.87 o 
   5  13   4       93.61      109.61      7.80 o 
   6  13   4       12.79       18.00     11.04 o 
  -6  14   4      105.01       78.30     25.44 o 
  -5  14   4       25.11       31.27      7.54 o 
  -4  14   4       16.09       16.72      6.81 o 
  -3  14   4        7.75       11.39      6.44 o 
  -2  14   4       74.63       71.62      6.70 o 
  -1  14   4      182.75      177.47      5.94 o 
   0  14   4      199.38      186.14      6.31 o 
   1  14   4      183.17      179.77      6.51 o 
   2  14   4       74.56       74.24      6.13 o 
   3  14   4        7.79       11.73      6.26 o 
   4  14   4       16.13       16.13      7.40 o 
   5  14   4       25.11       25.13      9.20 o 
   6  14   4      104.94       78.53     21.42 o 
  -5  15   4       23.22       32.59      8.10 o 
  -4  15   4        8.79       12.86      8.21 o 
  -3  15   4       27.44       27.15      7.50 o 
  -2  15   4        3.16        6.18      6.25 o 
  -1  15   4       41.65       39.55      6.80 o 
   0  15   4        4.48       12.12      6.04 o 
   1  15   4       41.74       41.60      6.40 o 
   2  15   4        3.18        8.08      6.83 o 
   3  15   4       27.48       28.53      7.25 o 
   4  15   4        8.70       13.38      8.01 o 
   5  15   4       23.19       32.45      8.50 o 
  -4  16   4       42.24       48.09      8.50 o 
  -3  16   4       15.51       14.09      8.15 o 
  -2  16   4        6.56        5.80      7.42 o 
  -1  16   4        7.74       10.10      6.94 o 
   0  16   4       14.64       25.13      7.33 o 
   1  16   4        7.70        8.86      6.77 o 
   2  16   4        6.57       12.88      7.97 o 
   3  16   4       15.50       16.63      7.52 o 
   4  16   4       42.19       51.59      7.97 o 
  -3  17   4       30.67       25.41      7.91 o 
  -2  17   4       32.70       41.60      8.22 o 
  -1  17   4       45.84       57.52      8.54 o 
   0  17   4       45.71       56.00      7.28 o 
   1  17   4       45.89       55.46      7.60 o 
   2  17   4       32.69       42.33      8.27 o 
   3  17   4       30.70       32.68      9.08 o 
   0  18   4       26.57       39.24     19.72 o 
   1   0   5    52008.65    45237.28    541.80 o 
   2   0   5     1130.65     1150.49     16.11 o 
   3   0   5      899.02      960.55      9.57 o 
   4   0   5      580.06      597.24      7.82 o 
   5   0   5        4.34        6.61      6.84 o 
   6   0   5       56.10       58.84      8.53 o 
   7   0   5       24.47       24.51      7.26 o 
   8   0   5        0.79        2.45      9.02 o 
   9   0   5       53.93       58.46     11.72 o 
  -9   1   5       13.36       18.17     11.39 o 
  -8   1   5       80.34       79.91      9.03 o 
  -7   1   5       40.45       41.01      8.87 o 
  -6   1   5      519.11      502.68      9.18 o 
  -5   1   5      571.58      580.50      8.72 o 
  -4   1   5      351.56      372.34      7.80 o 
  -3   1   5      862.08      896.83     11.00 o 
  -2   1   5     1066.91     1076.79     17.40 o 
  -1   1   5     8286.94     8011.92    158.18 o 
   0   1   5      253.34      228.92      7.84 o 
   1   1   5     8286.59     8016.17    125.97 o 
   2   1   5     1066.30     1084.29     14.55 o 
   3   1   5      861.44      905.23      9.75 o 
   4   1   5      351.38      369.97      7.84 o 
   5   1   5      570.93      571.36      9.87 o 
   6   1   5      518.78      506.83     10.98 o 
   7   1   5       40.33       39.91      7.27 o 
   8   1   5       80.43       73.47      9.14 o 
   9   1   5       13.40       13.16     11.75 o 
  -9   2   5        4.71        1.62     10.39 o 
  -8   2   5       83.83       82.77     10.28 o 
  -7   2   5      113.28      120.45      8.60 o 
  -6   2   5      493.82      510.90      9.51 o 
  -5   2   5      202.27      204.13      7.58 o 
  -4   2   5      511.78      533.15      8.43 o 
  -3   2   5      764.79      841.49      9.19 o 
  -2   2   5     2204.25     2220.34     24.20 o 
  -1   2   5     2985.72     2941.86     31.84 o 
   0   2   5     8826.25     8619.55     49.65 o 
   1   2   5     2986.84     2986.35     30.99 o 
   2   2   5     2204.14     2219.80     31.49 o 
   3   2   5      765.01      827.17     13.30 o 
   4   2   5      511.85      531.16      7.63 o 
   5   2   5      202.47      206.50      7.08 o 
   6   2   5      493.57      509.66     11.66 o 
   7   2   5      113.47      115.38      7.39 o 
   8   2   5       83.90       86.52      8.99 o 
   9   2   5        4.71        8.04     11.20 o 
  -9   3   5       53.71       40.94     12.27 o 
  -8   3   5        7.54        6.97      9.20 o 
  -7   3   5      299.93      312.36      9.80 o 
  -6   3   5      130.44      135.60      7.90 o 
  -5   3   5       35.33       36.41      7.41 o 
  -4   3   5      296.91      302.84      7.21 o 
  -3   3   5      805.33      823.64      9.43 o 
  -2   3   5      154.26      162.20      5.97 o 
  -1   3   5     4062.93     4123.24     36.73 o 
   0   3   5       49.76       56.06      5.61 o 
   1   3   5     4060.13     4107.90     27.12 o 
   2   3   5      153.62      158.42      5.93 o 
   3   3   5      805.23      830.43      8.04 o 
   4   3   5      296.98      302.54      6.40 o 
   5   3   5       35.18       32.96      5.74 o 
   6   3   5      130.38      138.12      6.82 o 
   7   3   5      299.89      306.33      8.29 o 
   8   3   5        7.48        5.67      9.25 o 
   9   3   5       53.56       47.20     10.40 o 
  -9   4   5      141.20      125.87     11.81 o 
  -8   4   5       21.63       23.64      9.06 o 
  -7   4   5      280.98      277.17      9.04 o 
  -6   4   5       23.79       26.78      7.60 o 
  -5   4   5      397.71      388.93      8.66 o 
  -4   4   5      445.75      474.58      7.64 o 
  -3   4   5      489.53      527.29      8.07 o 
  -2   4   5      341.08      359.42      6.61 o 
  -1   4   5      223.61      215.75      5.70 o 
   0   4   5      240.13      237.56      6.01 o 
   1   4   5      223.78      219.95      6.16 o 
   2   4   5      341.49      366.96      6.59 o 
   3   4   5      490.40      544.74      7.18 o 
   4   4   5      446.23      470.03      6.99 o 
   5   4   5      397.35      386.73      6.87 o 
   6   4   5       23.78       30.94      6.58 o 
   7   4   5      281.06      281.47      8.22 o 
   8   4   5       21.65       25.45      8.94 o 
   9   4   5      141.19      129.94     11.13 o 
  -9   5   5       58.87       52.04     11.92 o 
  -8   5   5       61.88       58.47      9.92 o 
  -7   5   5       27.05       25.58      8.04 o 
  -6   5   5      204.24      208.03      8.32 o 
  -5   5   5      373.64      379.93      8.50 o 
  -4   5   5     1011.80     1044.95      9.60 o 
  -3   5   5      202.08      206.40      6.25 o 
  -2   5   5      758.39      757.24      7.50 o 
  -1   5   5       17.05       23.98      4.98 o 
   0   5   5        5.86        8.01      4.76 o 
   1   5   5       17.01       24.55      4.97 o 
   2   5   5      759.44      771.70      7.50 o 
   3   5   5      201.43      204.41      5.85 o 
   4   5   5     1010.72     1066.76     12.90 o 
   5   5   5      373.05      373.93      7.33 o 
   6   5   5      204.42      210.45      7.82 o 
   7   5   5       27.00       27.44      7.71 o 
   8   5   5       62.01       59.20      8.95 o 
   9   5   5       58.90       48.82     10.18 o 
  -8   6   5       17.27       17.69      9.79 o 
  -7   6   5      138.99      139.71      8.86 o 
  -6   6   5       72.50       81.13      7.59 o 
  -5   6   5       59.12       64.27      6.54 o 
  -4   6   5       22.24       24.58      6.21 o 
  -3   6   5      453.00      471.48      6.81 o 
  -2   6   5      666.88      704.68      7.20 o 
  -1   6   5     1992.24     1979.46     11.29 o 
   0   6   5       44.71       39.28      4.79 o 
   1   6   5     1993.74     1991.47     16.91 o 
   2   6   5      667.77      710.87      7.29 o 
   3   6   5      452.52      470.45      6.84 o 
   4   6   5       22.27       21.67      5.54 o 
   5   6   5       59.20       68.29      6.58 o 
   6   6   5       72.48       80.39      6.60 o 
   7   6   5      138.87      143.08      8.17 o 
   8   6   5       17.18       19.52      8.33 o 
  -8   7   5       21.22       23.45      9.52 o 
  -7   7   5        7.38        8.89      8.32 o 
  -6   7   5      134.74      127.07      7.88 o 
  -5   7   5      209.33      203.32      7.71 o 
  -4   7   5      305.87      284.62      6.99 o 
  -3   7   5      162.01      144.28      6.15 o 
  -2   7   5      700.98      698.88      7.03 o 
  -1   7   5       97.54       92.75      5.07 o 
   0   7   5     2477.03     2528.80     11.95 o 
   1   7   5       97.32       99.76      4.86 o 
   2   7   5      701.47      709.49      7.02 o 
   3   7   5      162.02      154.01      5.37 o 
   4   7   5      305.83      288.09      6.78 o 
   5   7   5      209.36      206.13      6.80 o 
   6   7   5      134.83      132.92      7.10 o 
   7   7   5        7.37        7.28      7.67 o 
   8   7   5       21.30       22.55      8.93 o 
  -8   8   5        8.83       10.83     11.52 o 
  -7   8   5       54.26       55.56      9.61 o 
  -6   8   5       11.60       13.90      8.88 o 
  -5   8   5      189.64      186.64      7.57 o 
  -4   8   5       59.89       56.50      5.89 o 
  -3   8   5       11.98       11.81      5.19 o 
  -2   8   5       24.17       22.50      5.21 o 
  -1   8   5       49.73       51.13      5.05 o 
   0   8   5       26.47       25.64      4.87 o 
   1   8   5       49.53       54.31      4.79 o 
   2   8   5       24.09       19.23      4.80 o 
   3   8   5       11.97        8.13      5.70 o 
   4   8   5       59.90       59.72      5.79 o 
   5   8   5      189.95      190.78      7.29 o 
   6   8   5       11.56       15.50      7.20 o 
   7   8   5       54.34       57.41      8.03 o 
   8   8   5        8.83       13.18      9.53 o 
  -8   9   5       26.83       25.62     11.28 o 
  -7   9   5        9.20       17.32     11.61 o 
  -6   9   5       30.17       32.04      8.01 o 
  -5   9   5       30.57       31.24      6.46 o 
  -4   9   5      128.45      122.86      6.29 o 
  -3   9   5      165.15      163.06      6.58 o 
  -2   9   5       38.73       32.78      5.84 o 
  -1   9   5       92.21       96.26      5.76 o 
   0   9   5      137.90      145.73      5.35 o 
   1   9   5       92.25       94.22      4.98 o 
   2   9   5       38.78       38.94      5.50 o 
   3   9   5      165.58      169.46      6.15 o 
   4   9   5      128.42      121.86      6.04 o 
   5   9   5       30.77       30.95      6.60 o 
   6   9   5       30.17       29.47      6.81 o 
   7   9   5        9.19       15.85      9.34 o 
   8   9   5       26.92       32.74     10.09 o 
  -7  10   5       48.68       63.80      9.67 o 
  -6  10   5       21.96       20.74      8.06 o 
  -5  10   5        8.34       10.09      6.83 o 
  -4  10   5       55.10       58.75      6.14 o 
  -3  10   5     1073.16     1032.88      7.99 o 
  -2  10   5      656.81      621.34      8.51 o 
  -1  10   5      128.67      116.45      5.18 o 
   0  10   5       11.71        9.79      4.86 o 
   1  10   5      128.36      116.93      5.33 o 
   2  10   5      657.22      602.83      7.23 o 
   3  10   5     1073.91     1034.27      8.02 o 
   4  10   5       55.13       62.29      6.14 o 
   5  10   5        8.30        7.16      7.40 o 
   6  10   5       21.97       28.31      7.69 o 
   7  10   5       48.59       62.43      7.84 o 
  -7  11   5       51.35       50.70     10.74 o 
  -6  11   5       33.76       34.86      8.69 o 
  -5  11   5       67.78       67.18      6.60 o 
  -4  11   5      160.18      160.41      6.80 o 
  -3  11   5      207.11      213.89      6.87 o 
  -2  11   5      581.73      548.75      7.02 o 
  -1  11   5       33.48       37.85      5.43 o 
   0  11   5      112.60      105.31      5.03 o 
   1  11   5       33.65       33.58      5.25 o 
   2  11   5      581.96      545.44      6.81 o 
   3  11   5      207.24      209.10      6.33 o 
   4  11   5      160.44      164.63      6.50 o 
   5  11   5       67.78       64.67      7.11 o 
   6  11   5       33.68       37.25      7.76 o 
   7  11   5       51.50       50.72      8.22 o 
  -7  12   5       32.22       29.97      9.79 o 
  -6  12   5        4.02        3.96      8.96 o 
  -5  12   5       40.51       44.06      7.20 o 
  -4  12   5       99.70      109.96      6.47 o 
  -3  12   5       39.56       36.02      6.05 o 
  -2  12   5      117.26      118.38      6.23 o 
  -1  12   5       78.38       82.20      5.83 o 
   0  12   5       49.19       56.11      5.93 o 
   1  12   5       78.53       87.98      6.19 o 
   2  12   5      117.35      110.13      6.04 o 
   3  12   5       39.44       42.63      5.85 o 
   4  12   5       99.78      114.37      6.62 o 
   5  12   5       40.64       47.69      8.16 o 
   6  12   5        4.00       11.77      8.74 o 
   7  12   5       32.11       34.43     10.23 o 
  -6  13   5       10.57        6.72      9.97 o 
  -5  13   5       94.28      104.64      8.05 o 
  -4  13   5       10.44       11.75      6.21 o 
  -3  13   5      110.06      113.74      6.74 o 
  -2  13   5      126.79      123.69      5.86 o 
  -1  13   5       26.91       26.67      5.80 o 
   0  13   5      144.55      130.00      5.84 o 
   1  13   5       26.99       26.97      5.72 o 
   2  13   5      126.65      127.44      6.49 o 
   3  13   5      110.35      111.50      6.19 o 
   4  13   5       10.48       11.91      6.49 o 
   5  13   5       94.35      105.79      7.39 o 
   6  13   5       10.61        9.44     10.06 o 
  -5  14   5       11.94       11.41      7.51 o 
  -4  14   5        2.83        2.60      7.44 o 
  -3  14   5       37.62       45.84      6.29 o 
  -2  14   5       59.18       63.35      6.86 o 
  -1  14   5       96.70       91.72      5.97 o 
   0  14   5       37.75       31.91      5.75 o 
   1  14   5       96.53       94.95      6.75 o 
   2  14   5       59.08       60.50      6.37 o 
   3  14   5       37.62       46.31      6.40 o 
   4  14   5        2.80        5.74      7.32 o 
   5  14   5       11.92       12.45      8.76 o 
  -5  15   5       21.71       21.74      8.66 o 
  -4  15   5      128.38      145.45      8.65 o 
  -3  15   5        1.68        0.16      7.26 o 
  -2  15   5       44.75       44.85      6.95 o 
  -1  15   5       26.31       28.24      6.54 o 
   0  15   5        1.36        0.97      6.69 o 
   1  15   5       26.23       32.16      6.42 o 
   2  15   5       44.78       48.09      6.66 o 
   3  15   5        1.69        6.32      6.94 o 
   4  15   5      128.35      144.04      8.25 o 
   5  15   5       21.78       22.47      9.42 o 
  -4  16   5       43.01       39.41      8.69 o 
  -3  16   5       19.15       24.22      8.01 o 
  -2  16   5       73.30       77.66      7.38 o 
  -1  16   5        6.45       10.25      6.67 o 
   0  16   5       27.86       29.67      7.66 o 
   1  16   5        6.42       11.47      7.66 o 
   2  16   5       73.08       85.36      7.52 o 
   3  16   5       19.08       17.58      8.23 o 
   4  16   5       42.98       44.36      7.86 o 
  -2  17   5        1.90        6.13      7.88 o 
  -1  17   5        6.15       13.32      7.48 o 
   0  17   5       25.82       30.00      7.24 o 
   1  17   5        6.16        9.04      7.18 o 
   2  17   5        1.93        4.36      7.38 o 
   3  17   5       21.85       29.62     11.70 o 
   0   0   6     4121.33     3820.44    175.64 o 
   1   0   6     7070.99     6875.43    134.17 o 
   2   0   6      718.27      633.22     13.89 o 
   3   0   6      266.42      293.91      6.83 o 
   4   0   6       56.96       58.86      6.82 o 
   5   0   6      272.34      270.38      7.16 o 
   6   0   6      130.22      124.97      8.16 o 
   7   0   6        6.13        7.29      6.97 o 
   8   0   6        0.20        4.51      9.02 o 
   9   0   6        3.27        3.67     11.14 o 
  -9   1   6       23.06       26.35     11.73 o 
  -8   1   6       19.05       23.60      9.63 o 
  -7   1   6      123.44      126.76      9.14 o 
  -6   1   6      296.80      285.15      8.70 o 
  -5   1   6       79.14       82.61      6.82 o 
  -4   1   6       44.25       46.89      6.52 o 
  -3   1   6     1003.64      973.56     18.12 o 
  -2   1   6      505.14      513.65     11.21 o 
  -1   1   6     3056.30     2915.48     58.94 o 
   0   1   6     1461.89     1381.83     26.68 o 
   1   1   6     3054.85     2912.28     61.98 o 
   2   1   6      505.28      510.91      8.61 o 
   3   1   6     1004.40      991.90     13.38 o 
   4   1   6       44.36       45.47      6.58 o 
   5   1   6       78.84       88.44      6.25 o 
   6   1   6      297.18      287.29      6.97 o 
   7   1   6      123.31      121.73      7.09 o 
   8   1   6       19.05       19.89      9.13 o 
   9   1   6       23.04       22.88     10.62 o 
  -9   2   6       18.60       15.87     11.02 o 
  -8   2   6       89.83       93.74     10.90 o 
  -7   2   6      105.36      105.84      8.68 o 
  -6   2   6      204.09      202.76      8.68 o 
  -5   2   6      266.08      269.57      7.77 o 
  -4   2   6       72.95       71.60      6.81 o 
  -3   2   6      505.31      506.29      8.39 o 
  -2   2   6      299.28      334.93      7.79 o 
  -1   2   6     1179.39     1152.59     16.33 o 
   0   2   6      382.95      391.20     10.34 o 
   1   2   6     1178.30     1155.18     12.65 o 
   2   2   6      299.83      335.90      6.56 o 
   3   2   6      505.97      501.49      7.10 o 
   4   2   6       72.70       72.64      5.91 o 
   5   2   6      266.09      264.33      6.76 o 
   6   2   6      204.50      198.00      6.66 o 
   7   2   6      105.18      100.07      7.16 o 
   8   2   6       89.88      101.04      7.90 o 
   9   2   6       18.65       18.33     11.19 o 
  -9   3   6        3.18        7.12     13.42 o 
  -8   3   6       75.11       79.48     10.10 o 
  -7   3   6      210.59      228.95      9.51 o 
  -6   3   6      200.88      198.57      9.10 o 
  -5   3   6      355.66      348.93      8.27 o 
  -4   3   6      434.25      439.96      7.86 o 
  -3   3   6     1879.91     1946.97     12.12 o 
  -2   3   6     5185.51     5266.99     71.60 o 
  -1   3   6      462.88      452.19      7.01 o 
   0   3   6      106.83       90.72      5.78 o 
   1   3   6      463.72      451.40      7.15 o 
   2   3   6     5187.11     5254.58     69.98 o 
   3   3   6     1879.12     1954.88     20.42 o 
   4   3   6      434.62      433.15      7.04 o 
   5   3   6      355.74      346.12      7.22 o 
   6   3   6      200.82      192.86      7.29 o 
   7   3   6      210.84      227.47      7.78 o 
   8   3   6       75.14       83.70      8.36 o 
   9   3   6        3.22        4.44     10.10 o 
  -9   4   6       49.02       35.15     12.53 o 
  -8   4   6       53.78       62.33     10.46 o 
  -7   4   6        4.17        8.74      8.03 o 
  -6   4   6      321.56      318.06      9.08 o 
  -5   4   6       99.51      105.64      7.57 o 
  -4   4   6      175.19      175.66      6.65 o 
  -3   4   6      831.55      806.73      8.67 o 
  -2   4   6      952.11      968.92      9.49 o 
  -1   4   6      127.03      119.83      5.25 o 
   0   4   6      932.49      931.50      8.12 o 
   1   4   6      127.39      120.09      5.37 o 
   2   4   6      952.95      987.22      8.30 o 
   3   4   6      831.33      815.30     10.88 o 
   4   4   6      175.40      181.34      5.84 o 
   5   4   6       99.41      106.40      6.27 o 
   6   4   6      321.16      312.87      7.63 o 
   7   4   6        4.14        8.68      7.59 o 
   8   4   6       53.69       59.47      9.31 o 
   9   4   6       49.00       32.80     10.96 o 
  -9   5   6       27.04       22.12     12.04 o 
  -8   5   6      152.59      140.36     10.58 o 
  -7   5   6       21.53       21.88      8.43 o 
  -6   5   6        5.19        4.70      7.29 o 
  -5   5   6      214.01      207.25      7.91 o 
  -4   5   6        6.11       10.05      6.09 o 
  -3   5   6      188.74      184.03      5.97 o 
  -2   5   6      117.26      126.40      5.74 o 
  -1   5   6      783.48      818.83      7.58 o 
   0   5   6     1727.08     1798.69      9.95 o 
   1   5   6      783.58      822.68      7.62 o 
   2   5   6      117.07      124.57      5.35 o 
   3   5   6      189.12      184.25      5.90 o 
   4   5   6        6.12        5.70      5.09 o 
   5   5   6      213.52      201.57      6.37 o 
   6   5   6        5.13       11.23      6.90 o 
   7   5   6       21.50       21.53      8.12 o 
   8   5   6      152.60      146.67      9.19 o 
   9   5   6       27.03       25.58     10.34 o 
  -8   6   6       16.89       18.36      9.17 o 
  -7   6   6        0.52        4.09      8.07 o 
  -6   6   6       85.03       83.46      8.02 o 
  -5   6   6      667.54      661.66      9.33 o 
  -4   6   6       40.78       36.13      6.22 o 
  -3   6   6      188.31      198.29      5.70 o 
  -2   6   6      625.41      611.62      6.68 o 
  -1   6   6       98.83      108.75      5.12 o 
   0   6   6      264.57      271.93      5.52 o 
   1   6   6       98.81      106.66      4.94 o 
   2   6   6      624.86      619.00      6.85 o 
   3   6   6      188.34      203.27      6.05 o 
   4   6   6       40.78       37.24      5.41 o 
   5   6   6      667.32      657.49     12.42 o 
   6   6   6       85.06       82.72      6.88 o 
   7   6   6        0.52       -2.57      7.53 o 
   8   6   6       16.90       20.35      8.53 o 
  -8   7   6       18.09       16.55     10.12 o 
  -7   7   6       47.08       48.71      8.76 o 
  -6   7   6       26.26       20.79      7.60 o 
  -5   7   6       24.80       29.43      7.23 o 
  -4   7   6      457.06      455.88      6.94 o 
  -3   7   6       47.71       55.88      6.09 o 
  -2   7   6      761.04      786.82      7.14 o 
  -1   7   6       15.32       15.09      4.61 o 
   0   7   6        5.84        1.51      4.77 o 
   1   7   6       15.20       15.05      4.92 o 
   2   7   6      761.50      806.00      7.54 o 
   3   7   6       47.74       49.83      5.48 o 
   4   7   6      457.16      460.51      6.62 o 
   5   7   6       24.87       31.24      6.13 o 
   6   7   6       26.26       27.00      7.93 o 
   7   7   6       47.14       49.17      7.96 o 
   8   7   6       18.05       16.16     10.09 o 
  -8   8   6       10.25       16.51      9.33 o 
  -7   8   6       12.21       17.04      8.46 o 
  -6   8   6        7.11        6.17      8.58 o 
  -5   8   6       67.43       79.79      6.81 o 
  -4   8   6      331.51      321.12      7.27 o 
  -3   8   6      422.42      402.96      7.02 o 
  -2   8   6       46.17       45.24      4.98 o 
  -1   8   6      295.01      301.19      5.63 o 
   0   8   6      237.32      221.38      5.40 o 
   1   8   6      295.26      308.24      5.63 o 
   2   8   6       46.16       47.09      5.10 o 
   3   8   6      422.14      402.40      6.63 o 
   4   8   6      331.25      331.76      6.74 o 
   5   8   6       67.63       70.97      6.45 o 
   6   8   6        7.15        3.01      7.69 o 
   7   8   6       12.16       18.36      8.12 o 
   8   8   6       10.31        7.55      8.71 o 
  -8   9   6       14.14       14.25     10.29 o 
  -7   9   6       59.03       66.84     11.91 o 
  -6   9   6       25.93       31.60      7.61 o 
  -5   9   6      273.81      264.62      8.23 o 
  -4   9   6      156.13      150.02      6.21 o 
  -3   9   6      336.05      325.90      6.66 o 
  -2   9   6      335.56      328.30      6.37 o 
  -1   9   6      105.85       97.64      5.67 o 
   0   9   6        4.84        5.55      4.82 o 
   1   9   6      105.85      102.03      5.20 o 
   2   9   6      334.95      321.87      5.96 o 
   3   9   6      335.83      342.33      6.61 o 
   4   9   6      156.26      148.06      6.31 o 
   5   9   6      273.60      255.47      7.76 o 
   6   9   6       25.96       33.83      6.99 o 
   7   9   6       58.90       72.08      9.04 o 
   8   9   6       14.17       18.50     11.02 o 
  -7  10   6        0.54        3.47      8.63 o 
  -6  10   6       38.86       49.12      8.97 o 
  -5  10   6      133.36      131.76      7.47 o 
  -4  10   6      129.53      126.50      6.24 o 
  -3  10   6      131.19      129.76      6.22 o 
  -2  10   6     1127.98     1082.25     11.20 o 
  -1  10   6      403.18      397.87      6.54 o 
   0  10   6        0.22        0.14      4.87 o 
   1  10   6      403.22      403.72      6.21 o 
   2  10   6     1127.79     1099.30     10.21 o 
   3  10   6      131.17      129.51      6.13 o 
   4  10   6      129.66      128.06      5.91 o 
   5  10   6      133.38      127.56      7.00 o 
   6  10   6       38.74       56.62      7.31 o 
   7  10   6        0.54        0.04      8.87 o 
  -7  11   6        4.89        6.51     10.63 o 
  -6  11   6       26.13       34.20      9.80 o 
  -5  11   6       28.12       32.74      6.84 o 
  -4  11   6        4.24        7.05      6.31 o 
  -3  11   6      124.57      122.12      6.24 o 
  -2  11   6      228.76      237.33      5.86 o 
  -1  11   6      255.63      253.18      5.65 o 
   0  11   6       60.22       58.94      5.11 o 
   1  11   6      255.39      257.65      5.68 o 
   2  11   6      228.33      239.06      6.43 o 
   3  11   6      124.89      120.05      6.06 o 
   4  11   6        4.27        5.11      6.11 o 
   5  11   6       28.14       33.58      7.49 o 
   6  11   6       26.20       32.30      7.78 o 
   7  11   6        4.85        5.32      8.60 o 
  -6  12   6       38.28       43.35      8.87 o 
  -5  12   6       42.69       42.34      6.98 o 
  -4  12   6       70.10       74.66      7.13 o 
  -3  12   6       55.73       57.67      6.25 o 
  -2  12   6      149.97      138.93      6.28 o 
  -1  12   6      391.69      373.31      6.66 o 
   0  12   6       73.25       61.41      5.90 o 
   1  12   6      391.81      373.09      6.46 o 
   2  12   6      150.06      143.25      6.11 o 
   3  12   6       55.69       57.15      6.83 o 
   4  12   6       70.00       71.51      6.59 o 
   5  12   6       42.70       48.62      8.31 o 
   6  12   6       38.19       40.33      9.31 o 
  -6  13   6       17.90       21.80     10.95 o 
  -5  13   6       17.29       27.85      7.24 o 
  -4  13   6       28.44       31.29      6.77 o 
  -3  13   6       69.93       60.87      7.20 o 
  -2  13   6       19.30       21.15      6.10 o 
  -1  13   6      148.88      153.55      6.81 o 
   0  13   6      279.57      285.14      6.72 o 
   1  13   6      148.26      152.40      5.95 o 
   2  13   6       19.34       22.96      6.27 o 
   3  13   6       69.97       64.39      6.58 o 
   4  13   6       28.47       30.76      6.92 o 
   5  13   6       17.31       29.81      7.72 o 
   6  13   6       17.81       26.09      8.65 o 
  -5  14   6       20.55       27.70      8.64 o 
  -4  14   6        9.54       14.90      7.61 o 
  -3  14   6        0.75        6.59      6.79 o 
  -2  14   6        0.45       -0.62      6.56 o 
  -1  14   6       12.25       12.34      6.80 o 
   0  14   6        7.82       11.96      6.81 o 
   1  14   6       12.29       13.46      6.67 o 
   2  14   6        0.45        0.72      5.95 o 
   3  14   6        0.77        5.36      6.47 o 
   4  14   6        9.55       14.16      7.88 o 
   5  14   6       20.49       29.65      8.87 o 
  -5  15   6       91.64       83.38      9.29 o 
  -4  15   6        0.57        0.90      8.02 o 
  -3  15   6       39.52       54.95      7.56 o 
  -2  15   6       20.47       20.77      6.82 o 
  -1  15   6       19.89       15.50      7.02 o 
   0  15   6      129.82      133.43      7.97 o 
   1  15   6       19.90       15.52      6.16 o 
   2  15   6       20.55       20.70      6.91 o 
   3  15   6       39.43       51.95      7.47 o 
   4  15   6        0.57        0.03      8.31 o 
   5  15   6       91.75       87.59      9.83 o 
  -4  16   6       19.85       17.64      8.11 o 
  -3  16   6       12.08       16.99      7.34 o 
  -2  16   6        0.44        5.93      7.90 o 
  -1  16   6        2.15        8.14      6.74 o 
   0  16   6       53.75       62.74      7.59 o 
   1  16   6        2.17        9.72      7.48 o 
   2  16   6        0.44       -4.38      7.38 o 
   3  16   6       12.11       13.14      9.06 o 
   4  16   6       19.95       21.59      9.13 o 
  -2  17   6       24.15       25.49      7.70 o 
  -1  17   6       53.96       68.25      7.72 o 
   0  17   6        9.13       13.08      7.58 o 
   1  17   6       54.00       65.71      7.73 o 
   2  17   6       24.14       24.55      8.61 o 
   1   0   7     5697.15     5520.72    108.65 o 
   2   0   7      915.91      934.31     16.40 o 
   3   0   7       62.76       58.69      6.45 o 
   4   0   7      144.43      138.90      6.90 o 
   5   0   7      239.73      233.35      6.83 o 
   6   0   7        2.43        4.05      7.69 o 
   7   0   7       48.94       42.18      7.73 o 
   8   0   7       61.02       57.00      9.10 o 
   9   0   7       31.88       30.68     11.64 o 
  -9   1   7        3.81        7.22     10.73 o 
  -8   1   7       62.99       64.99     10.04 o 
  -7   1   7        0.92        2.07     10.32 o 
  -6   1   7      208.22      208.28      9.16 o 
  -5   1   7       95.98       96.84      7.02 o 
  -4   1   7        5.29        5.33      6.67 o 
  -3   1   7      183.26      179.69      7.40 o 
  -2   1   7      833.46      801.64     12.23 o 
  -1   1   7       67.39       70.06      6.26 o 
   0   1   7     1190.88     1126.61     24.60 o 
   1   1   7       67.39       65.62      5.58 o 
   2   1   7      833.02      811.82     13.44 o 
   3   1   7      182.80      179.49      6.41 o 
   4   1   7        5.29        6.28      5.90 o 
   5   1   7       95.71       98.14      6.05 o 
   6   1   7      208.08      205.47      6.96 o 
   7   1   7        0.92        3.84      7.62 o 
   8   1   7       62.93       68.74      8.92 o 
   9   1   7        3.81        3.17     10.07 o 
  -9   2   7       15.45       11.39     11.77 o 
  -8   2   7       94.26       93.15     12.17 o 
  -7   2   7       35.68       40.34     10.21 o 
  -6   2   7      163.22      173.18      8.68 o 
  -5   2   7       29.81       32.14      6.75 o 
  -4   2   7      424.03      439.21      8.34 o 
  -3   2   7      532.61      522.84      8.82 o 
  -2   2   7      993.04     1034.51     15.13 o 
  -1   2   7      134.18      128.30      6.08 o 
   0   2   7     2262.04     2256.56     23.86 o 
   1   2   7      134.51      128.79      5.95 o 
   2   2   7      993.10     1025.26     16.56 o 
   3   2   7      532.61      528.87      6.95 o 
   4   2   7      424.05      448.88      7.08 o 
   5   2   7       29.66       29.21      5.66 o 
   6   2   7      163.29      171.09      6.76 o 
   7   2   7       35.50       32.75      7.12 o 
   8   2   7       94.23       96.48      8.68 o 
   9   2   7       15.46       14.90     11.59 o 
  -9   3   7        6.67        5.41     15.75 o 
  -8   3   7       64.43       68.09     11.62 o 
  -7   3   7       76.96       76.89      9.32 o 
  -6   3   7      258.57      253.18      9.14 o 
  -5   3   7       29.21       30.18      6.65 o 
  -4   3   7       72.06       64.19      6.41 o 
  -3   3   7      481.32      493.87      7.92 o 
  -2   3   7     5773.56     5874.88     79.84 o 
  -1   3   7       55.25       60.90      5.33 o 
   0   3   7      118.89      117.86      5.60 o 
   1   3   7       55.55       65.02      5.52 o 
   2   3   7     5776.67     5890.04     84.94 o 
   3   3   7      481.76      492.94      6.80 o 
   4   3   7       71.97       70.70      5.65 o 
   5   3   7       29.31       28.87      5.90 o 
   6   3   7      258.18      249.77      6.66 o 
   7   3   7       77.10       72.14      7.39 o 
   8   3   7       64.47       67.85      9.01 o 
   9   3   7        6.71       11.07     11.31 o 
  -9   4   7       83.73       54.62     14.82 o 
  -8   4   7       10.71       15.37     10.42 o 
  -7   4   7      152.54      157.24      9.45 o 
  -6   4   7        3.36        4.87      7.78 o 
  -5   4   7      285.13      295.59      8.06 o 
  -4   4   7       62.78       64.58      5.92 o 
  -3   4   7      462.03      445.06      7.38 o 
  -2   4   7      332.80      308.25      6.28 o 
  -1   4   7      127.05      134.79      5.32 o 
   0   4   7      140.55      140.06      5.38 o 
   1   4   7      126.92      128.48      5.21 o 
   2   4   7      333.15      315.62      6.22 o 
   3   4   7      462.40      446.02      6.50 o 
   4   4   7       63.10       64.03      5.48 o 
   5   4   7      285.38      290.39      6.55 o 
   6   4   7        3.35        4.61      6.04 o 
   7   4   7      152.50      160.81      7.74 o 
   8   4   7       10.70       17.44      8.41 o 
   9   4   7       83.79       76.21     10.21 o 
  -8   5   7       52.37       51.18     10.15 o 
  -7   5   7        7.30        4.87      8.67 o 
  -6   5   7      116.12      106.34      8.14 o 
  -5   5   7      136.25      124.67      7.06 o 
  -4   5   7       13.87       19.57      6.56 o 
  -3   5   7      657.57      647.70      7.38 o 
  -2   5   7      834.14      861.40      7.59 o 
  -1   5   7      535.27      540.33      6.58 o 
   0   5   7       53.30       56.99      4.76 o 
   1   5   7      535.75      550.97      6.79 o 
   2   5   7      833.88      874.32      7.75 o 
   3   5   7      657.94      659.84     11.60 o 
   4   5   7       13.93       19.02      5.39 o 
   5   5   7      136.70      124.29      6.28 o 
   6   5   7      115.96      109.42      6.73 o 
   7   5   7        7.35        9.46      7.68 o 
   8   5   7       52.37       54.78      9.50 o 
  -8   6   7       11.70        9.31      9.93 o 
  -7   6   7       24.23       27.24      8.45 o 
  -6   6   7       16.03       14.70      7.15 o 
  -5   6   7        2.58        5.84      6.90 o 
  -4   6   7       28.50       31.31      6.07 o 
  -3   6   7      638.28      615.75      7.34 o 
  -2   6   7      145.25      148.25      5.43 o 
  -1   6   7      212.13      212.29      5.74 o 
   0   6   7       13.90       22.69      4.65 o 
   1   6   7      212.10      217.32      5.58 o 
   2   6   7      145.59      151.68      5.46 o 
   3   6   7      637.87      633.02      7.56 o 
   4   6   7       28.48       31.48      5.78 o 
   5   6   7        2.60        3.61      6.47 o 
   6   6   7       16.09       13.48      6.56 o 
   7   6   7       24.26       20.84      7.89 o 
   8   6   7       11.75        9.12      8.70 o 
  -8   7   7       33.38       32.47     10.98 o 
  -7   7   7        4.04        1.20      8.50 o 
  -6   7   7       84.48       84.80      7.92 o 
  -5   7   7       10.88       10.82      7.97 o 
  -4   7   7      187.87      193.63      6.49 o 
  -3   7   7      302.74      299.23      6.13 o 
  -2   7   7       46.67       53.27      5.32 o 
  -1   7   7      844.77      879.25      7.72 o 
   0   7   7      487.06      490.65      6.07 o 
   1   7   7      845.30      880.35      7.36 o 
   2   7   7       46.64       55.41      4.93 o 
   3   7   7      302.55      294.79      6.18 o 
   4   7   7      187.85      190.69      6.40 o 
   5   7   7       10.88       12.62      6.53 o 
   6   7   7       84.48       85.10      7.33 o 
   7   7   7        4.01       11.42      8.00 o 
   8   7   7       33.33       32.00      9.91 o 
  -8   8   7        3.70        6.76      9.98 o 
  -7   8   7       20.58       20.40      9.39 o 
  -6   8   7       80.64       85.59      7.83 o 
  -5   8   7       96.30       93.75      7.21 o 
  -4   8   7      718.69      701.56      8.80 o 
  -3   8   7       15.03       13.34      5.97 o 
  -2   8   7       51.03       48.78      5.24 o 
  -1   8   7      360.53      345.02      5.81 o 
   0   8   7       17.84       18.43      4.82 o 
   1   8   7      360.16      344.41      5.79 o 
   2   8   7       51.02       51.57      5.11 o 
   3   8   7       15.00       16.50      5.41 o 
   4   8   7      718.24      702.95      7.22 o 
   5   8   7       96.15       90.14      7.13 o 
   6   8   7       80.79       86.13      7.84 o 
   7   8   7       20.60       27.80      7.80 o 
   8   8   7        3.70        8.57      9.06 o 
  -8   9   7        3.69        5.83     10.17 o 
  -7   9   7       10.41       14.77      8.85 o 
  -6   9   7       84.84       88.39      7.51 o 
  -5   9   7       74.67       74.52      7.32 o 
  -4   9   7      206.39      206.76      6.34 o 
  -3   9   7      312.83      297.47      6.26 o 
  -2   9   7      230.04      228.33      6.28 o 
  -1   9   7      494.03      467.06      6.33 o 
   0   9   7      195.24      194.40      5.30 o 
   1   9   7      494.11      475.05      6.25 o 
   2   9   7      229.99      232.36      5.70 o 
   3   9   7      313.17      297.84      5.84 o 
   4   9   7      206.26      209.64      6.70 o 
   5   9   7       74.76       72.30      6.91 o 
   6   9   7       85.04       85.16      7.69 o 
   7   9   7       10.37       14.55      8.08 o 
   8   9   7        3.70        8.16     10.60 o 
  -7  10   7       48.54       50.07     10.51 o 
  -6  10   7       14.62       16.01      7.42 o 
  -5  10   7      269.02      253.41      8.18 o 
  -4  10   7      209.59      218.99      7.58 o 
  -3  10   7      536.86      537.04      7.52 o 
  -2  10   7       82.91       78.44      5.90 o 
  -1  10   7       47.65       49.48      5.29 o 
   0  10   7        0.30        2.41      5.48 o 
   1  10   7       47.46       48.95      5.67 o 
   2  10   7       82.88       84.83      5.51 o 
   3  10   7      536.48      546.14      7.22 o 
   4  10   7      209.30      221.73      6.59 o 
   5  10   7      269.15      257.13      7.33 o 
   6  10   7       14.56       11.21      7.76 o 
   7  10   7       48.48       50.60      8.45 o 
  -7  11   7       75.44       71.35     10.55 o 
  -6  11   7       46.69       51.62      9.75 o 
  -5  11   7       60.83       70.27      6.77 o 
  -4  11   7      187.16      178.88      7.36 o 
  -3  11   7       18.95       21.94      6.16 o 
  -2  11   7      230.04      224.93      5.81 o 
  -1  11   7      701.63      695.48      6.82 o 
   0  11   7       37.07       39.81      5.50 o 
   1  11   7      701.74      703.77      7.24 o 
   2  11   7      230.07      223.61      5.87 o 
   3  11   7       18.90       23.69      5.78 o 
   4  11   7      187.05      182.30      6.94 o 
   5  11   7       60.83       66.74      7.04 o 
   6  11   7       46.74       46.60      7.76 o 
   7  11   7       75.50       72.08      8.95 o 
  -6  12   7       13.82       16.95      8.93 o 
  -5  12   7        3.71        4.66      6.80 o 
  -4  12   7       26.90       26.28      7.31 o 
  -3  12   7      353.85      352.08      7.22 o 
  -2  12   7      122.74      126.15      6.72 o 
  -1  12   7      121.96      124.69      5.69 o 
   0  12   7        7.78        6.78      5.24 o 
   1  12   7      122.17      130.79      5.89 o 
   2  12   7      122.70      126.68      6.29 o 
   3  12   7      353.81      359.37      7.23 o 
   4  12   7       26.69       26.70      6.69 o 
   5  12   7        3.72        8.51      7.50 o 
   6  12   7       13.75       18.72      7.96 o 
  -6  13   7        2.62       -2.11     10.21 o 
  -5  13   7       49.61       53.34      7.28 o 
  -4  13   7       49.92       59.26      7.16 o 
  -3  13   7       59.63       59.47      7.32 o 
  -2  13   7      147.88      144.13      6.95 o 
  -1  13   7      108.19      111.20      7.01 o 
   0  13   7      276.40      277.73      6.28 o 
   1  13   7      108.16      113.79      5.85 o 
   2  13   7      147.78      144.77      6.93 o 
   3  13   7       59.44       60.98      6.31 o 
   4  13   7       49.78       62.16      6.85 o 
   5  13   7       49.57       57.80      7.44 o 
   6  13   7        2.63        5.95      8.91 o 
  -5  14   7        0.65        4.55      8.64 o 
  -4  14   7       49.05       45.53      7.44 o 
  -3  14   7        8.84        6.61      6.41 o 
  -2  14   7       21.05       22.03      6.82 o 
  -1  14   7       32.95       30.16      7.17 o 
   0  14   7       55.90       54.72      7.17 o 
   1  14   7       33.02       31.73      6.18 o 
   2  14   7       21.10       21.55      6.51 o 
   3  14   7        8.88       10.74      6.69 o 
   4  14   7       49.03       44.36      7.88 o 
   5  14   7        0.66        0.44      7.82 o 
  -4  15   7       60.17       68.17      8.30 o 
  -3  15   7       25.70       31.22      7.84 o 
  -2  15   7       14.98       22.18      6.88 o 
  -1  15   7       15.45       16.63      6.92 o 
   0  15   7        0.01        4.01      7.01 o 
   1  15   7       15.41       20.80      6.28 o 
   2  15   7       15.04       18.81      7.35 o 
   3  15   7       25.70       31.28      7.96 o 
   4  15   7       60.14       71.82      8.87 o 
  -3  16   7        7.07        6.78      7.47 o 
  -2  16   7        9.25        9.62      7.12 o 
  -1  16   7        3.59        7.43      7.12 o 
   0  16   7       51.43       54.81      7.31 o 
   1  16   7        3.57       13.36      6.65 o 
   2  16   7        9.29        8.27      7.38 o 
   3  16   7        7.11        5.52      8.47 o 
  -2  17   7        5.59       15.20      7.53 o 
  -1  17   7        5.94       10.98      7.36 o 
   0  17   7       36.15       49.08      7.32 o 
   1  17   7        5.98       14.58      7.47 o 
   2  17   7        5.58       11.76      8.14 o 
   0   0   8      889.82      818.77     29.93 o 
   1   0   8       70.35       65.52      5.97 o 
   2   0   8     2258.46     2184.01     42.02 o 
   3   0   8      504.26      530.05      9.93 o 
   4   0   8      121.69      124.22      6.96 o 
   5   0   8      243.11      234.12      7.30 o 
   6   0   8      625.40      616.66     14.79 o 
   7   0   8       10.57       14.09      7.98 o 
   8   0   8        1.15        2.07      8.64 o 
   9   0   8       21.36       17.33     12.68 o 
  -9   1   8       33.08       32.39     12.11 o 
  -8   1   8       24.67       22.29      9.89 o 
  -7   1   8       19.54       24.66      9.54 o 
  -6   1   8       76.21       72.68      9.33 o 
  -5   1   8      232.88      227.40      7.87 o 
  -4   1   8       70.04       68.71      7.20 o 
  -3   1   8        9.52       11.19      6.27 o 
  -2   1   8      288.29      294.87      7.61 o 
  -1   1   8     1004.66      990.99     23.56 o 
   0   1   8       24.06       19.12      5.50 o 
   1   1   8     1003.63     1004.90     20.63 o 
   2   1   8      288.25      301.33      6.36 o 
   3   1   8        9.46        9.32      5.69 o 
   4   1   8       70.18       67.83      5.71 o 
   5   1   8      233.19      223.18      6.38 o 
   6   1   8       76.19       71.04      6.81 o 
   7   1   8       19.55       24.63      7.32 o 
   8   1   8       24.70       23.87      9.20 o 
   9   1   8       33.10       31.13     10.99 o 
  -9   2   8       16.17       10.55     12.76 o 
  -8   2   8       87.77       94.12     12.69 o 
  -7   2   8        7.18       11.78     11.11 o 
  -6   2   8       12.13       15.11      8.60 o 
  -5   2   8      410.80      396.26      8.74 o 
  -4   2   8      133.43      141.39      7.39 o 
  -3   2   8      453.16      445.32      8.08 o 
  -2   2   8       28.97       33.54      6.26 o 
  -1   2   8     1611.87     1587.37     30.53 o 
   0   2   8      109.50      120.30      5.88 o 
   1   2   8     1611.11     1581.87     22.97 o 
   2   2   8       29.20       30.75      5.10 o 
   3   2   8      454.03      452.66      6.81 o 
   4   2   8      133.29      133.41      6.01 o 
   5   2   8      411.45      396.00      7.10 o 
   6   2   8       12.11        8.86      6.73 o 
   7   2   8        7.24        5.27      7.03 o 
   8   2   8       87.59       92.19      9.45 o 
   9   2   8       16.21       16.26     10.37 o 
  -9   3   8       63.19       53.43     14.56 o 
  -8   3   8       25.21       29.77     12.55 o 
  -7   3   8      184.63      181.58     11.65 o 
  -6   3   8      103.77       99.97     10.04 o 
  -5   3   8      196.30      196.03      7.96 o 
  -4   3   8      285.27      291.70      7.78 o 
  -3   3   8       38.62       35.77      6.54 o 
  -2   3   8      687.93      751.51     10.86 o 
  -1   3   8      664.24      672.83      7.67 o 
   0   3   8     1090.30     1054.57     10.62 o 
   1   3   8      663.42      677.75      7.35 o 
   2   3   8      687.48      748.73      8.65 o 
   3   3   8       38.37       31.45      5.39 o 
   4   3   8      285.13      292.81      6.39 o 
   5   3   8      196.54      193.27      6.11 o 
   6   3   8      103.78      101.05      6.57 o 
   7   3   8      184.65      178.07      8.21 o 
   8   3   8       25.23       28.28      8.09 o 
   9   3   8       63.14       53.21     11.49 o 
  -9   4   8       19.82       15.92     19.24 o 
  -8   4   8        8.59       11.65     11.98 o 
  -7   4   8      103.48      105.34     11.59 o 
  -6   4   8      127.51      127.74      9.25 o 
  -5   4   8      151.80      143.35      7.47 o 
  -4   4   8      210.53      199.96      7.33 o 
  -3   4   8      367.53      374.68      7.49 o 
  -2   4   8       42.89       32.37      5.34 o 
  -1   4   8       76.89       69.27      5.32 o 
   0   4   8      372.33      354.98      6.19 o 
   1   4   8       76.71       69.56      5.07 o 
   2   4   8       42.90       33.92      5.26 o 
   3   4   8      367.93      375.16      6.09 o 
   4   4   8      210.27      195.22      6.28 o 
   5   4   8      151.88      150.30      6.40 o 
   6   4   8      127.40      134.56      6.73 o 
   7   4   8      103.80      100.37      7.80 o 
   8   4   8        8.57       12.50      9.31 o 
   9   4   8       19.81       13.60     14.47 o 
  -8   5   8        0.33       -2.23     10.72 o 
  -7   5   8      102.23       96.36     10.19 o 
  -6   5   8       46.83       42.86      8.60 o 
  -5   5   8      580.07      565.99      8.78 o 
  -4   5   8      149.29      148.04      6.92 o 
  -3   5   8      359.61      358.80      6.47 o 
  -2   5   8      100.90      112.25      5.36 o 
  -1   5   8     1054.07     1076.69     11.24 o 
   0   5   8        3.36        2.13      4.64 o 
   1   5   8     1054.58     1085.17      7.87 o 
   2   5   8      101.20      112.93      5.30 o 
   3   5   8      359.65      372.27      6.47 o 
   4   5   8      149.70      156.70      5.87 o 
   5   5   8      580.02      568.12      7.73 o 
   6   5   8       46.87       46.42      6.76 o 
   7   5   8      102.02      105.77      8.31 o 
   8   5   8        0.33        3.30      9.11 o 
  -8   6   8       26.72       32.06     11.96 o 
  -7   6   8       40.39       48.93      9.16 o 
  -6   6   8       49.55       45.58      8.31 o 
  -5   6   8       25.39       26.31      7.04 o 
  -4   6   8       96.26       89.24      6.78 o 
  -3   6   8      438.78      421.73      6.53 o 
  -2   6   8       22.40       32.66      5.19 o 
  -1   6   8       27.92       26.81      4.82 o 
   0   6   8       76.33       71.31      5.06 o 
   1   6   8       28.08       28.29      4.95 o 
   2   6   8       22.49       28.31      5.11 o 
   3   6   8      438.44      434.82      6.40 o 
   4   6   8       96.09       90.99      5.61 o 
   5   6   8       25.45       25.49      6.12 o 
   6   6   8       49.78       43.26      6.85 o 
   7   6   8       40.41       57.18      8.11 o 
   8   6   8       26.75       32.67      9.28 o 
  -8   7   8       56.03       57.62     12.31 o 
  -7   7   8       52.64       59.83      9.25 o 
  -6   7   8      186.23      187.26      8.69 o 
  -5   7   8      219.90      220.14      7.99 o 
  -4   7   8        2.16        0.02      6.48 o 
  -3   7   8       71.64       75.29      5.55 o 
  -2   7   8      483.03      498.23      6.41 o 
  -1   7   8      431.53      416.58      6.09 o 
   0   7   8      113.60      108.02      4.99 o 
   1   7   8      430.96      419.65      6.29 o 
   2   7   8      483.55      509.32      6.51 o 
   3   7   8       71.53       75.94      5.50 o 
   4   7   8        2.17        6.82      6.10 o 
   5   7   8      219.89      220.80      6.50 o 
   6   7   8      186.31      185.80      7.54 o 
   7   7   8       52.74       61.88      8.84 o 
   8   7   8       56.09       59.90      9.50 o 
  -8   8   8       59.63       52.97     10.60 o 
  -7   8   8       11.65        9.97      8.86 o 
  -6   8   8      143.29      147.21      7.98 o 
  -5   8   8        5.46       11.97      8.04 o 
  -4   8   8       33.26       33.20      5.58 o 
  -3   8   8      204.94      207.34      5.89 o 
  -2   8   8      381.31      364.44      6.17 o 
  -1   8   8      279.72      289.27      5.75 o 
   0   8   8      238.44      248.04      5.46 o 
   1   8   8      279.72      288.92      5.80 o 
   2   8   8      381.59      362.03      6.16 o 
   3   8   8      204.91      206.96      5.91 o 
   4   8   8       33.25       34.86      5.75 o 
   5   8   8        5.44       10.54      6.91 o 
   6   8   8      143.51      150.35      7.25 o 
   7   8   8       11.61       16.71      7.68 o 
   8   8   8       59.70       57.22      9.31 o 
  -7   9   8        8.92        7.32      9.47 o 
  -6   9   8      147.16      173.19      8.35 o 
  -5   9   8      141.33      139.10      7.60 o 
  -4   9   8      238.18      240.35      7.01 o 
  -3   9   8      837.92      802.34     10.80 o 
  -2   9   8      289.90      291.52      6.09 o 
  -1   9   8       14.30       14.81      5.03 o 
   0   9   8        5.25        3.25      4.95 o 
   1   9   8       14.39       15.92      5.13 o 
   2   9   8      289.44      280.64      5.95 o 
   3   9   8      838.10      794.45      8.66 o 
   4   9   8      237.80      246.64      6.78 o 
   5   9   8      141.32      141.20      7.85 o 
   6   9   8      146.86      159.64      8.30 o 
   7   9   8        8.94       11.00      8.06 o 
  -7  10   8       24.63       28.15     10.93 o 
  -6  10   8       15.02       14.61      7.92 o 
  -5  10   8       19.58       21.33      8.02 o 
  -4  10   8       37.96       40.95      6.90 o 
  -3  10   8        9.75       11.79      5.89 o 
  -2  10   8      152.32      149.27      5.98 o 
  -1  10   8      280.14      279.74      6.01 o 
   0  10   8       18.22       20.59      4.99 o 
   1  10   8      280.05      278.77      5.93 o 
   2  10   8      152.01      149.01      5.55 o 
   3  10   8        9.81       10.27      5.92 o 
   4  10   8       37.98       44.08      6.36 o 
   5  10   8       19.64       21.32      6.80 o 
   6  10   8       15.01       16.00      7.69 o 
   7  10   8       24.70       24.90      8.68 o 
  -7  11   8        2.54       -1.20      9.60 o 
  -6  11   8       18.90       27.58      8.55 o 
  -5  11   8       31.90       31.81      6.84 o 
  -4  11   8       13.27        9.19      6.39 o 
  -3  11   8       96.06      104.82      5.93 o 
  -2  11   8      147.00      145.80      6.22 o 
  -1  11   8      505.85      508.92      7.05 o 
   0  11   8      292.66      302.23      6.70 o 
   1  11   8      506.28      507.47      6.80 o 
   2  11   8      146.58      143.25      5.98 o 
   3  11   8       96.21      103.30      6.58 o 
   4  11   8       13.38       13.53      6.55 o 
   5  11   8       32.01       36.68      7.16 o 
   6  11   8       18.88       24.44      7.98 o 
   7  11   8        2.55        1.76     10.72 o 
  -6  12   8       43.85       44.74      8.79 o 
  -5  12   8       24.18       22.86      7.11 o 
  -4  12   8       52.04       62.77      7.24 o 
  -3  12   8       50.49       53.28      6.42 o 
  -2  12   8      152.92      138.38      6.87 o 
  -1  12   8       62.92       65.22      5.50 o 
   0  12   8       33.27       29.66      6.12 o 
   1  12   8       62.70       63.38      5.37 o 
   2  12   8      152.96      152.94      6.26 o 
   3  12   8       50.36       53.23      6.49 o 
   4  12   8       51.86       59.93      6.50 o 
   5  12   8       24.11       24.42      7.40 o 
   6  12   8       43.91       50.54      7.97 o 
  -6  13   8       20.20       26.09     10.93 o 
  -5  13   8       38.40       41.25      7.76 o 
  -4  13   8       40.49       47.20      7.09 o 
  -3  13   8        8.32       12.50      7.36 o 
  -2  13   8       90.96       97.96      7.07 o 
  -1  13   8       69.87       66.81      5.91 o 
   0  13   8      339.39      344.26      6.65 o 
   1  13   8       69.60       72.05      6.23 o 
   2  13   8       91.01       96.00      6.26 o 
   3  13   8        8.35        8.71      6.09 o 
   4  13   8       40.47       44.90      7.14 o 
   5  13   8       38.45       38.78      8.10 o 
   6  13   8       20.28       20.03      9.43 o 
  -5  14   8       18.13       19.72      7.76 o 
  -4  14   8       18.41       21.30      7.31 o 
  -3  14   8       11.41       21.02      7.01 o 
  -2  14   8       35.59       37.92      6.77 o 
  -1  14   8       22.04       14.99      7.08 o 
   0  14   8       83.96       91.49      6.83 o 
   1  14   8       22.03       18.56      6.61 o 
   2  14   8       35.70       35.37      6.40 o 
   3  14   8       11.38       14.00      6.76 o 
   4  14   8       18.47       24.17      7.41 o 
   5  14   8       18.12       22.92      8.14 o 
  -4  15   8       53.60       48.97      7.52 o 
  -3  15   8       72.84       89.46      6.98 o 
  -2  15   8       17.67       17.51      7.04 o 
  -1  15   8      128.39      130.57      7.08 o 
   0  15   8       15.78       19.66      6.76 o 
   1  15   8      128.68      135.41      6.77 o 
   2  15   8       17.68       11.82      6.81 o 
   3  15   8       72.74       90.77      7.71 o 
   4  15   8       53.80       52.99      7.83 o 
  -3  16   8       25.90       36.36      7.81 o 
  -2  16   8       11.82       13.65      7.05 o 
  -1  16   8       30.91       36.71      6.98 o 
   0  16   8       23.61       23.66      6.71 o 
   1  16   8       30.85       31.64      6.96 o 
   2  16   8       11.79       11.52      7.01 o 
   3  16   8       25.92       32.43      7.72 o 
  -2  17   8       20.64       22.39      8.17 o 
  -1  17   8       24.62       27.70      7.66 o 
   0  17   8       38.82       37.82      7.28 o 
   1  17   8       24.51       25.67      8.55 o 
   2  17   8       20.73       25.03      7.64 o 
   1   0   9       88.24       80.14      6.04 o 
   2   0   9      626.12      601.34     13.57 o 
   3   0   9      796.16      786.41     21.40 o 
   4   0   9       66.39       74.92      6.77 o 
   5   0   9        1.49        3.73      6.66 o 
   6   0   9      287.58      266.36      9.65 o 
   7   0   9        6.05       10.62      7.96 o 
   8   0   9       60.60       54.50      9.82 o 
   9   0   9      121.96      122.52     12.36 o 
  -9   1   9        3.99        2.38     13.20 o 
  -8   1   9        9.38       10.65      9.97 o 
  -7   1   9       18.33       19.42      9.45 o 
  -6   1   9      355.65      331.01      9.70 o 
  -5   1   9      660.00      634.47     10.84 o 
  -4   1   9      490.29      473.68     10.45 o 
  -3   1   9      461.65      450.30      7.83 o 
  -2   1   9     3864.66     3917.22     76.76 o 
  -1   1   9      768.02      761.36     18.84 o 
   0   1   9      676.51      681.47     16.71 o 
   1   1   9      768.10      767.12     19.43 o 
   2   1   9     3863.61     3934.03     66.72 o 
   3   1   9      462.23      449.85      7.12 o 
   4   1   9      489.75      471.64      8.56 o 
   5   1   9      659.73      642.64      8.65 o 
   6   1   9      355.38      335.96      7.01 o 
   7   1   9       18.30       18.50      7.72 o 
   8   1   9        9.36       13.70      9.47 o 
   9   1   9        4.00        5.64     11.58 o 
  -9   2   9       13.35        8.46     12.45 o 
  -8   2   9       28.64       30.03     11.68 o 
  -7   2   9       44.34       40.86     10.25 o 
  -6   2   9      269.08      262.52      8.80 o 
  -5   2   9     1238.27     1216.84     18.00 o 
  -4   2   9      211.31      211.06      7.86 o 
  -3   2   9      571.17      594.73      9.00 o 
  -2   2   9     2576.01     2631.61     48.69 o 
  -1   2   9      452.89      444.12      8.42 o 
   0   2   9       29.18       30.01      5.16 o 
   1   2   9      453.21      448.51      7.56 o 
   2   2   9     2576.25     2656.61     45.16 o 
   3   2   9      571.05      592.03      7.76 o 
   4   2   9      211.10      212.61      6.35 o 
   5   2   9     1238.28     1204.15     16.73 o 
   6   2   9      269.41      251.35      7.32 o 
   7   2   9       44.33       42.29      7.14 o 
   8   2   9       28.70       26.72      8.91 o 
   9   2   9       13.39       10.32     11.34 o 
  -9   3   9       32.23       30.59     29.88 o 
  -8   3   9       46.89       48.18     12.86 o 
  -7   3   9        3.03        1.28     11.08 o 
  -6   3   9       57.20       60.29      8.40 o 
  -5   3   9      194.83      185.82      8.02 o 
  -4   3   9      282.12      291.92      7.94 o 
  -3   3   9      755.46      774.85      8.62 o 
  -2   3   9     1607.80     1623.37     25.61 o 
  -1   3   9      846.68      863.00     10.03 o 
   0   3   9      425.08      423.73      6.23 o 
   1   3   9      846.77      871.72      8.16 o 
   2   3   9     1607.77     1646.97     23.46 o 
   3   3   9      755.59      792.90      7.57 o 
   4   3   9      281.76      296.14      6.28 o 
   5   3   9      194.89      192.46      6.48 o 
   6   3   9       57.32       59.99      6.43 o 
   7   3   9        3.06        5.66      6.99 o 
   8   3   9       46.75       57.87      8.39 o 
   9   3   9       32.24       29.38     13.77 o 
  -8   4   9       16.78       16.73     11.82 o 
  -7   4   9       62.15       64.75     11.17 o 
  -6   4   9      138.14      141.43      8.73 o 
  -5   4   9      276.58      279.91      8.30 o 
  -4   4   9      917.66      883.12      9.55 o 
  -3   4   9      240.84      233.74      7.18 o 
  -2   4   9      834.27      804.27     12.08 o 
  -1   4   9       58.23       66.41      5.10 o 
   0   4   9      757.40      755.15      7.23 o 
   1   4   9       58.31       64.38      5.23 o 
   2   4   9      833.71      818.77      9.14 o 
   3   4   9      240.78      243.73      5.79 o 
   4   4   9      917.13      897.99      8.11 o 
   5   4   9      276.94      282.16      6.75 o 
   6   4   9      137.93      134.50      6.81 o 
   7   4   9       62.20       59.78      7.85 o 
   8   4   9       16.74       19.30      9.13 o 
  -8   5   9        9.96       16.67     11.08 o 
  -7   5   9       40.39       37.46     11.35 o 
  -6   5   9       95.04       92.31      9.30 o 
  -5   5   9      186.15      180.59      7.70 o 
  -4   5   9      675.23      667.36      8.98 o 
  -3   5   9      782.42      805.18      9.45 o 
  -2   5   9      169.59      160.95      5.61 o 
  -1   5   9      870.73      898.00     11.15 o 
   0   5   9       32.93       19.53      4.93 o 
   1   5   9      871.05      900.27      7.46 o 
   2   5   9      170.05      167.81      5.60 o 
   3   5   9      781.97      814.07     13.19 o 
   4   5   9      673.96      677.53      7.15 o 
   5   5   9      186.16      176.45      6.20 o 
   6   5   9       94.99       94.79      7.00 o 
   7   5   9       40.59       40.80      7.62 o 
   8   5   9        9.93       12.48      9.10 o 
  -8   6   9        4.85        8.74     10.15 o 
  -7   6   9       83.83       87.29      9.23 o 
  -6   6   9        9.95        7.73      8.47 o 
  -5   6   9      187.99      182.16      7.61 o 
  -4   6   9       21.14       20.22      6.33 o 
  -3   6   9       70.00       72.12      5.58 o 
  -2   6   9       27.02       24.31      4.76 o 
  -1   6   9      374.03      389.49      5.99 o 
   0   6   9      143.54      155.05      5.18 o 
   1   6   9      374.53      385.05      6.17 o 
   2   6   9       27.07       24.32      5.13 o 
   3   6   9       70.05       70.04      5.55 o 
   4   6   9       21.15       18.11      5.34 o 
   5   6   9      187.96      184.04      6.86 o 
   6   6   9        9.89        8.70      6.71 o 
   7   6   9       83.68       93.09      8.55 o 
   8   6   9        4.84        8.37      8.91 o 
  -8   7   9       11.38       27.00     12.35 o 
  -7   7   9        2.02        7.62      9.84 o 
  -6   7   9       91.96       94.00      8.72 o 
  -5   7   9       39.56       47.35      6.98 o 
  -4   7   9      192.36      169.12      6.61 o 
  -3   7   9      219.44      204.71      6.18 o 
  -2   7   9      285.05      284.43      5.76 o 
  -1   7   9      290.27      302.75      5.80 o 
   0   7   9      395.67      394.00      6.15 o 
   1   7   9      290.32      306.83      5.62 o 
   2   7   9      284.60      283.56      5.86 o 
   3   7   9      219.71      205.22      6.18 o 
   4   7   9      192.39      179.09      6.19 o 
   5   7   9       39.52       48.67      6.15 o 
   6   7   9       91.99       98.87      8.14 o 
   7   7   9        2.01        3.89      7.50 o 
   8   7   9       11.49       15.54      9.18 o 
  -8   8   9       12.52        7.62     10.45 o 
  -7   8   9       25.93       31.24      9.24 o 
  -6   8   9       55.64       64.58      8.54 o 
  -5   8   9        8.59        5.82      6.78 o 
  -4   8   9       72.12       61.51      6.00 o 
  -3   8   9      127.38      118.20      5.93 o 
  -2   8   9      335.00      332.30      6.34 o 
  -1   8   9      116.18      110.64      5.30 o 
   0   8   9        1.57        2.62      4.85 o 
   1   8   9      116.24      106.72      5.32 o 
   2   8   9      334.68      337.46      6.07 o 
   3   8   9      127.57      121.78      5.77 o 
   4   8   9       72.18       61.94      6.00 o 
   5   8   9        8.47        4.10      5.73 o 
   6   8   9       55.53       59.77      7.11 o 
   7   8   9       25.92       34.39      8.19 o 
   8   8   9       12.51       10.04      8.98 o 
  -7   9   9       10.26       10.98      9.47 o 
  -6   9   9       22.06       20.55      7.67 o 
  -5   9   9       15.65       19.59      8.52 o 
  -4   9   9       90.85       88.38      6.23 o 
  -3   9   9      322.83      309.91      6.32 o 
  -2   9   9      465.72      462.02      6.57 o 
  -1   9   9      446.52      427.94      6.45 o 
   0   9   9       31.91       24.80      5.05 o 
   1   9   9      446.84      427.04      6.34 o 
   2   9   9      466.07      471.27      6.57 o 
   3   9   9      322.72      308.18      6.49 o 
   4   9   9       90.38       82.05      6.20 o 
   5   9   9       15.73       11.30      6.47 o 
   6   9   9       22.15       18.99      7.39 o 
   7   9   9       10.23       13.74      8.43 o 
  -7  10   9       14.42       16.81     10.04 o 
  -6  10   9       56.47       68.26      7.82 o 
  -5  10   9      118.05      127.20      8.10 o 
  -4  10   9      208.59      205.59      6.62 o 
  -3  10   9      152.83      147.22      6.77 o 
  -2  10   9      138.71      142.48      5.87 o 
  -1  10   9      615.41      588.94      6.80 o 
   0  10   9       43.48       40.30      4.98 o 
   1  10   9      615.04      598.80      7.19 o 
   2  10   9      138.81      148.19      5.85 o 
   3  10   9      152.94      147.53      6.29 o 
   4  10   9      208.40      202.99      7.04 o 
   5  10   9      118.11      134.50      7.80 o 
   6  10   9       56.48       72.99      7.69 o 
   7  10   9       14.44        9.61      8.82 o 
  -7  11   9       33.50       35.03      9.72 o 
  -6  11   9       71.84       78.25     10.58 o 
  -5  11   9      115.38      115.55      8.02 o 
  -4  11   9      210.69      209.01      7.18 o 
  -3  11   9      124.75      121.41      6.49 o 
  -2  11   9      112.81      104.86      6.09 o 
  -1  11   9       70.95       70.64      5.86 o 
   0  11   9      181.65      184.24      5.69 o 
   1  11   9       70.86       70.01      5.47 o 
   2  11   9      112.82      109.00      5.79 o 
   3  11   9      124.65      128.76      6.60 o 
   4  11   9      210.76      201.34      7.61 o 
   5  11   9      115.36      119.87      7.23 o 
   6  11   9       71.96       81.01      8.34 o 
   7  11   9       33.45       25.73     10.17 o 
  -6  12   9       30.12       41.34      9.14 o 
  -5  12   9        1.86       -0.27      7.52 o 
  -4  12   9       41.41       44.69      7.01 o 
  -3  12   9       52.59       51.76      6.20 o 
  -2  12   9       78.72       82.62      6.92 o 
  -1  12   9       37.87       39.38      6.26 o 
   0  12   9       46.06       42.11      5.94 o 
   1  12   9       37.84       39.00      5.98 o 
   2  12   9       78.66       84.84      5.95 o 
   3  12   9       52.75       50.48      6.45 o 
   4  12   9       41.45       52.49      7.18 o 
   5  12   9        1.87        7.90      7.78 o 
   6  12   9       30.18       37.01      9.20 o 
  -6  13   9       20.51       18.67      9.27 o 
  -5  13   9       36.05       28.40      7.46 o 
  -4  13   9       96.46      112.03      7.90 o 
  -3  13   9       83.17       82.31      7.37 o 
  -2  13   9        5.83        5.58      6.26 o 
  -1  13   9       25.54       25.51      5.91 o 
   0  13   9      138.39      139.07      6.02 o 
   1  13   9       25.53       27.06      5.79 o 
   2  13   9        5.87        6.13      6.26 o 
   3  13   9       83.01       80.74      6.82 o 
   4  13   9       96.68      106.52      7.03 o 
   5  13   9       35.94       36.28      7.89 o 
   6  13   9       20.51       23.20      8.43 o 
  -5  14   9       14.43       21.05      7.93 o 
  -4  14   9       47.17       54.85      7.54 o 
  -3  14   9        9.97        3.85      7.15 o 
  -2  14   9       65.96       73.65      6.58 o 
  -1  14   9      154.64      145.45      6.79 o 
   0  14   9       49.53       56.72      6.59 o 
   1  14   9      154.21      154.32      6.75 o 
   2  14   9       66.03       65.15      6.94 o 
   3  14   9        9.92       15.89      6.97 o 
   4  14   9       47.23       56.78      8.15 o 
   5  14   9       14.46       15.97      8.08 o 
  -4  15   9       17.34       27.70      7.68 o 
  -3  15   9       56.17       64.09      7.22 o 
  -2  15   9       10.25       14.74      7.05 o 
  -1  15   9        9.23       12.57      7.07 o 
   0  15   9        2.79        4.66      6.85 o 
   1  15   9        9.22       15.56      7.11 o 
   2  15   9       10.23        9.94      6.98 o 
   3  15   9       56.08       67.41      7.52 o 
   4  15   9       17.37       25.43      7.84 o 
  -3  16   9       28.80       29.98      7.77 o 
  -2  16   9       25.04       26.38      7.19 o 
  -1  16   9       19.81       20.61      7.18 o 
   0  16   9       31.84       49.86      7.54 o 
   1  16   9       19.73       28.49      6.75 o 
   2  16   9       24.93       31.28      7.80 o 
   3  16   9       28.67       37.06      8.46 o 
  -1  17   9       36.40       34.81      8.10 o 
   0  17   9       24.68       24.70      8.99 o 
   1  17   9       36.51       34.32      8.12 o 
   0   0  10        1.44        1.96      6.72 o 
   1   0  10       56.05       54.27      5.73 o 
   2   0  10     6096.13     6170.46    124.04 o 
   3   0  10      113.31      120.09      6.08 o 
   4   0  10       82.97       84.87      6.81 o 
   5   0  10       68.50       74.38      7.63 o 
   6   0  10        1.75        4.96      7.83 o 
   7   0  10        0.01        6.98      8.57 o 
   8   0  10       63.54       59.64     10.94 o 
   9   0  10        3.83        4.13     12.81 o 
  -9   1  10       63.68       42.46     12.81 o 
  -8   1  10       19.99       21.18     12.03 o 
  -7   1  10       18.90       20.20     10.22 o 
  -6   1  10      127.12      127.36      8.49 o 
  -5   1  10      772.93      752.15     20.84 o 
  -4   1  10      281.54      278.48      7.87 o 
  -3   1  10      573.92      560.74     10.98 o 
  -2   1  10      568.25      532.20     10.57 o 
  -1   1  10     1000.44     1011.02     16.16 o 
   0   1  10      254.79      239.71      6.34 o 
   1   1  10     1000.25     1006.74     16.81 o 
   2   1  10      567.96      539.29     10.01 o 
   3   1  10      573.59      569.52      9.11 o 
   4   1  10      282.08      281.07      6.54 o 
   5   1  10      773.07      755.55     15.20 o 
   6   1  10      127.17      128.61      6.66 o 
   7   1  10       18.88       24.90      8.37 o 
   8   1  10       19.99       21.58     11.11 o 
   9   1  10       63.77       47.57     11.43 o 
  -8   2  10       21.27       11.11     13.90 o 
  -7   2  10       41.17       45.57     10.57 o 
  -6   2  10       26.63       23.04      8.36 o 
  -5   2  10      676.37      655.01     11.83 o 
  -4   2  10      514.81      504.90      9.17 o 
  -3   2  10      542.96      549.39      8.12 o 
  -2   2  10       65.39       54.05      5.98 o 
  -1   2  10      624.36      627.51     11.21 o 
   0   2  10      257.89      274.63      7.37 o 
   1   2  10      624.00      630.58     10.95 o 
   2   2  10       65.31       55.90      5.01 o 
   3   2  10      542.99      550.87     10.30 o 
   4   2  10      514.99      511.90      7.33 o 
   5   2  10      676.01      658.41     11.71 o 
   6   2  10       26.51       25.52      6.55 o 
   7   2  10       41.24       43.78      6.90 o 
   8   2  10       21.22       20.13      9.94 o 
  -8   3  10       83.03       81.77     12.18 o 
  -7   3  10        0.98        5.26     10.42 o 
  -6   3  10       47.16       50.27      7.89 o 
  -5   3  10        2.92        3.79      7.12 o 
  -4   3  10      118.32      120.52      7.25 o 
  -3   3  10      816.12      794.29      9.12 o 
  -2   3  10      736.02      749.56      9.24 o 
  -1   3  10      619.62      622.52      8.49 o 
   0   3  10       78.80       54.20      5.01 o 
   1   3  10      619.46      619.15      9.90 o 
   2   3  10      736.17      754.81     10.66 o 
   3   3  10      817.08      803.90      9.38 o 
   4   3  10      118.28      123.36      5.57 o 
   5   3  10        2.91        4.61      5.73 o 
   6   3  10       47.14       51.39      6.76 o 
   7   3  10        1.00        6.00      7.19 o 
   8   3  10       83.16       82.74      8.94 o 
  -8   4  10        1.82        2.19     12.14 o 
  -7   4  10       76.05       79.07     10.73 o 
  -6   4  10      226.30      222.19      9.24 o 
  -5   4  10      230.91      232.51      8.41 o 
  -4   4  10      340.62      340.86      7.69 o 
  -3   4  10       42.65       45.80      6.27 o 
  -2   4  10      574.87      577.58      8.65 o 
  -1   4  10      442.30      444.36      7.42 o 
   0   4  10      248.65      266.80      5.98 o 
   1   4  10      442.37      443.46      6.32 o 
   2   4  10      575.35      578.02      7.14 o 
   3   4  10       42.69       44.14      5.22 o 
   4   4  10      340.59      339.44      6.51 o 
   5   4  10      230.65      225.61      7.04 o 
   6   4  10      226.21      235.79      7.52 o 
   7   4  10       75.88       69.77      7.09 o 
   8   4  10        1.81        1.40      8.21 o 
  -8   5  10       31.89       23.37     11.57 o 
  -7   5  10        5.51        4.11     10.57 o 
  -6   5  10       50.48       42.97      7.94 o 
  -5   5  10      299.94      292.56      8.41 o 
  -4   5  10      469.89      441.22      7.51 o 
  -3   5  10      465.70      454.30      7.64 o 
  -2   5  10      163.11      175.57      6.01 o 
  -1   5  10      211.28      200.68      5.36 o 
   0   5  10      122.61      102.91      5.01 o 
   1   5  10      211.54      203.16      5.81 o 
   2   5  10      163.10      179.30      5.62 o 
   3   5  10      465.77      469.52      6.92 o 
   4   5  10      469.14      461.57      6.63 o 
   5   5  10      299.66      301.49      7.05 o 
   6   5  10       50.42       40.03      6.93 o 
   7   5  10        5.53       12.56      7.95 o 
   8   5  10       31.91       30.06      9.06 o 
  -8   6  10       32.91       38.55     11.05 o 
  -7   6  10        4.04        5.04     11.61 o 
  -6   6  10      259.43      250.08      9.03 o 
  -5   6  10      147.97      161.72      7.82 o 
  -4   6  10      115.97      118.80      6.46 o 
  -3   6  10      317.25      307.74      6.65 o 
  -2   6  10      240.96      252.51      6.05 o 
  -1   6  10      266.27      279.58      5.82 o 
   0   6  10      760.60      712.19      6.91 o 
   1   6  10      266.33      279.61      5.56 o 
   2   6  10      241.43      259.84      5.79 o 
   3   6  10      317.68      317.47      6.37 o 
   4   6  10      115.78      118.21      6.00 o 
   5   6  10      148.36      162.35      6.37 o 
   6   6  10      259.20      244.45      7.54 o 
   7   6  10        4.06        5.45      7.78 o 
   8   6  10       32.97       29.69     10.00 o 
  -8   7  10       12.49        9.79     11.68 o 
  -7   7  10       41.18       44.78     10.70 o 
  -6   7  10       12.78       19.90      9.50 o 
  -5   7  10      247.93      231.76      7.52 o 
  -4   7  10      431.03      422.20      7.30 o 
  -3   7  10      612.93      585.63      7.87 o 
  -2   7  10       76.51       70.29      5.41 o 
  -1   7  10      384.38      378.75      6.00 o 
   0   7  10       34.49       39.37      5.15 o 
   1   7  10      383.95      379.96      6.09 o 
   2   7  10       76.49       73.72      5.42 o 
   3   7  10      613.27      595.39      6.93 o 
   4   7  10      430.78      432.01      7.05 o 
   5   7  10      247.80      236.90      6.87 o 
   6   7  10       12.82       14.59      6.84 o 
   7   7  10       41.22       50.05      7.59 o 
   8   7  10       12.47       11.87      9.66 o 
  -8   8  10        7.60       13.33     16.08 o 
  -7   8  10       10.31        8.48     10.23 o 
  -6   8  10      243.40      247.65      9.61 o 
  -5   8  10       49.85       59.63      7.70 o 
  -4   8  10      116.87      103.56      7.10 o 
  -3   8  10       13.09       19.43      5.68 o 
  -2   8  10      181.96      181.78      5.83 o 
  -1   8  10      754.16      734.09      9.06 o 
   0   8  10        1.02       -1.27      4.77 o 
   1   8  10      753.54      743.25      7.05 o 
   2   8  10      182.14      188.10      5.60 o 
   3   8  10       13.01       19.28      5.70 o 
   4   8  10      116.75      107.42      5.99 o 
   5   8  10       49.94       55.82      6.32 o 
   6   8  10      243.95      258.58      8.70 o 
   7   8  10       10.32       11.95      8.78 o 
   8   8  10        7.59        3.03     17.77 o 
  -7   9  10       33.57       29.83     10.56 o 
  -6   9  10       46.35       57.28      8.36 o 
  -5   9  10       67.67       73.35      7.43 o 
  -4   9  10      262.20      253.74      6.74 o 
  -3   9  10      118.48      111.10      5.74 o 
  -2   9  10       37.26       40.24      5.34 o 
  -1   9  10      484.87      460.71      6.27 o 
   0   9  10      164.48      163.69      5.76 o 
   1   9  10      484.38      455.50      6.37 o 
   2   9  10       37.10       38.30      5.33 o 
   3   9  10      118.33      107.86      5.91 o 
   4   9  10      261.93      253.75      6.79 o 
   5   9  10       67.75       77.72      6.15 o 
   6   9  10       46.24       47.10      7.52 o 
   7   9  10       33.62       30.42      9.08 o 
  -7  10  10       42.83       49.41     10.67 o 
  -6  10  10       14.44       16.52      8.87 o 
  -5  10  10        9.26       10.53      8.69 o 
  -4  10  10        0.13        0.71      6.42 o 
  -3  10  10      121.22      119.93      5.83 o 
  -2  10  10      621.82      610.62      7.04 o 
  -1  10  10       93.57       93.67      5.58 o 
   0  10  10       65.52       64.56      5.37 o 
   1  10  10       93.77       90.34      5.56 o 
   2  10  10      622.08      619.19      7.11 o 
   3  10  10      121.32      119.68      6.09 o 
   4  10  10        0.13        2.94      6.16 o 
   5  10  10        9.31       12.81      7.15 o 
   6  10  10       14.48       16.44      7.36 o 
   7  10  10       42.83       43.89      9.21 o 
  -6  11  10       27.40       33.47     10.49 o 
  -5  11  10       68.70       82.02      8.43 o 
  -4  11  10       37.16       41.00      6.50 o 
  -3  11  10       98.83       98.27      6.65 o 
  -2  11  10       21.01       27.98      6.37 o 
  -1  11  10      224.90      229.91      5.73 o 
   0  11  10      215.22      203.48      6.18 o 
   1  11  10      224.86      233.14      5.66 o 
   2  11  10       21.10       19.09      5.70 o 
   3  11  10       99.04      103.64      6.12 o 
   4  11  10       37.30       39.67      6.77 o 
   5  11  10       68.89       86.55      7.97 o 
   6  11  10       27.47       37.55      7.90 o 
  -6  12  10       55.92       55.06      8.73 o 
  -5  12  10       20.73       23.56      7.27 o 
  -4  12  10       95.82      105.65      7.33 o 
  -3  12  10      140.66      135.50      6.98 o 
  -2  12  10        3.77        1.22      6.69 o 
  -1  12  10        2.00        4.43      6.24 o 
   0  12  10      170.20      184.95      6.34 o 
   1  12  10        2.00        7.66      6.24 o 
   2  12  10        3.78        6.30      6.02 o 
   3  12  10      140.43      137.13      6.87 o 
   4  12  10       95.79       98.48      7.49 o 
   5  12  10       20.64       22.67      7.44 o 
   6  12  10       56.05       57.74      9.07 o 
  -5  13  10        0.21        6.03      7.92 o 
  -4  13  10       25.92       26.39      7.15 o 
  -3  13  10       47.84       52.09      6.51 o 
  -2  13  10        1.53        4.21      5.92 o 
  -1  13  10       94.83      107.36      6.33 o 
   0  13  10       68.84       73.66      5.89 o 
   1  13  10       94.89      103.52      6.30 o 
   2  13  10        1.50        1.42      6.32 o 
   3  13  10       47.97       52.20      6.75 o 
   4  13  10       25.89       33.93      7.70 o 
   5  13  10        0.21        4.89      8.15 o 
  -5  14  10       15.38       19.47      7.99 o 
  -4  14  10       22.41       24.18      8.07 o 
  -3  14  10       27.07       26.23      6.98 o 
  -2  14  10       88.50       94.94      6.56 o 
  -1  14  10        2.86        3.36      6.75 o 
   0  14  10        0.01       -0.09      6.13 o 
   1  14  10        2.90        2.34      6.75 o 
   2  14  10       88.62       92.54      7.12 o 
   3  14  10       27.08       29.85      7.06 o 
   4  14  10       22.46       24.83      7.53 o 
   5  14  10       15.40       16.73      8.17 o 
  -4  15  10       28.09       33.96      7.74 o 
  -3  15  10       17.80       21.52      7.66 o 
  -2  15  10       35.05       39.47      7.34 o 
  -1  15  10       60.17       65.29      7.78 o 
   0  15  10       15.09       13.53      8.18 o 
   1  15  10       60.10       73.81      7.14 o 
   2  15  10       35.07       39.93      8.13 o 
   3  15  10       17.84       27.19      8.37 o 
   4  15  10       28.10       41.27      7.81 o 
  -3  16  10        1.20        8.70      7.63 o 
  -2  16  10       24.15       24.59      7.30 o 
  -1  16  10       12.11       18.11      7.39 o 
   0  16  10        0.83        4.06      7.46 o 
   1  16  10       12.07       23.13      7.29 o 
   2  16  10       24.17       26.90      7.50 o 
   3  16  10        1.20        2.16      8.29 o 
  -1  17  10       36.96       36.42     14.41 o 
   0  17  10       75.07       57.71      9.14 o 
   1  17  10       36.85       34.49     14.40 o 
   1   0  11     1257.92     1185.67     27.86 o 
   2   0  11      327.62      315.23      7.43 o 
   3   0  11        0.26        1.15      6.03 o 
   4   0  11      665.93      638.34     15.27 o 
   5   0  11        0.03        3.41      7.82 o 
   6   0  11        2.13        5.70      6.90 o 
   7   0  11       84.95       80.84      8.71 o 
   8   0  11        0.96        5.04      9.44 o 
  -8   1  11       43.82       45.90      9.75 o 
  -7   1  11        9.38       12.07     10.26 o 
  -6   1  11       82.07       77.21      8.96 o 
  -5   1  11      120.00      117.79      7.83 o 
  -4   1  11      155.82      148.99      7.69 o 
  -3   1  11      483.63      456.68     12.24 o 
  -2   1  11     1241.11     1212.35     23.91 o 
  -1   1  11      485.21      477.06      8.44 o 
   0   1  11      492.90      505.37     12.65 o 
   1   1  11      486.42      489.63      6.97 o 
   2   1  11     1240.12     1189.15     24.42 o 
   3   1  11      483.50      458.51      9.31 o 
   4   1  11      155.72      157.10      6.03 o 
   5   1  11      120.42      116.34      6.51 o 
   6   1  11       81.88       83.49      6.94 o 
   7   1  11        9.39       12.56      8.66 o 
   8   1  11       43.79       46.10      9.11 o 
  -8   2  11        3.30        7.00     13.58 o 
  -7   2  11       10.89       11.50      9.90 o 
  -6   2  11      111.85      113.04      8.48 o 
  -5   2  11      276.37      273.09      8.27 o 
  -4   2  11       41.94       43.86      6.85 o 
  -3   2  11      365.09      362.93      7.83 o 
  -2   2  11     1256.42     1246.66     17.76 o 
  -1   2  11      676.97      684.65     14.60 o 
   0   2  11      436.90      426.73     10.01 o 
   1   2  11      677.45      696.03     12.89 o 
   2   2  11     1256.85     1257.94     17.54 o 
   3   2  11      364.88      353.99      6.17 o 
   4   2  11       41.95       42.21      6.30 o 
   5   2  11      276.51      271.95      6.47 o 
   6   2  11      111.51      116.03      7.28 o 
   7   2  11       10.91       10.42      7.69 o 
   8   2  11        3.34        6.65     10.35 o 
  -8   3  11       21.18       22.17     14.20 o 
  -7   3  11        4.47       -2.06     11.32 o 
  -6   3  11       31.96       28.83      8.18 o 
  -5   3  11      203.81      195.62      7.65 o 
  -4   3  11      397.05      364.40      7.65 o 
  -3   3  11      149.66      150.87      7.31 o 
  -2   3  11      287.47      300.43      7.11 o 
  -1   3  11      910.52      936.72     13.68 o 
   0   3  11      256.94      276.37      5.89 o 
   1   3  11      911.96      939.66     12.06 o 
   2   3  11      287.80      303.11      5.90 o 
   3   3  11      149.70      151.53      5.62 o 
   4   3  11      397.34      371.10      6.73 o 
   5   3  11      203.61      195.58      6.53 o 
   6   3  11       31.94       34.99      6.55 o 
   7   3  11        4.45        8.85      7.57 o 
   8   3  11       21.24       17.23      9.04 o 
  -8   4  11        3.16       -2.23     13.14 o 
  -7   4  11       39.30       41.54     10.39 o 
  -6   4  11       32.73       34.58      7.87 o 
  -5   4  11      157.78      136.39      7.42 o 
  -4   4  11      395.30      403.76      7.74 o 
  -3   4  11      630.43      633.75      8.37 o 
  -2   4  11       11.27       14.20      5.62 o 
  -1   4  11       65.34       58.68      5.43 o 
   0   4  11      283.01      298.57      5.75 o 
   1   4  11       65.40       62.12      5.09 o 
   2   4  11       11.25       12.88      5.35 o 
   3   4  11      631.27      632.73      7.44 o 
   4   4  11      395.48      408.81      6.68 o 
   5   4  11      157.57      143.75      6.21 o 
   6   4  11       32.84       29.40      6.53 o 
   7   4  11       39.26       36.82      7.75 o 
   8   4  11        3.16        6.28      8.35 o 
  -8   5  11       57.53       63.71     12.81 o 
  -7   5  11       27.08       28.14     11.00 o 
  -6   5  11      121.05      127.04      8.35 o 
  -5   5  11       54.77       54.27      7.05 o 
  -4   5  11      520.21      474.39      7.85 o 
  -3   5  11       68.21       70.05      6.38 o 
  -2   5  11       26.93       28.67      5.42 o 
  -1   5  11      742.48      757.97      7.29 o 
   0   5  11      311.84      310.46      5.73 o 
   1   5  11      741.70      759.79      7.33 o 
   2   5  11       27.03       27.67      5.43 o 
   3   5  11       68.37       75.24      5.29 o 
   4   5  11      520.59      482.76      6.87 o 
   5   5  11       54.56       49.32      6.46 o 
   6   5  11      121.15      126.87      7.40 o 
   7   5  11       27.00       27.50      7.82 o 
   8   5  11       57.63       64.51      8.65 o 
  -8   6  11        5.82        8.66     11.19 o 
  -7   6  11        4.07       10.18     10.29 o 
  -6   6  11      289.11      292.36      9.17 o 
  -5   6  11       20.27       19.46      7.36 o 
  -4   6  11       30.30       21.22      6.32 o 
  -3   6  11      676.45      665.21      8.06 o 
  -2   6  11      173.96      173.52      5.79 o 
  -1   6  11      261.88      280.87      5.79 o 
   0   6  11       12.60       11.82      4.95 o 
   1   6  11      261.53      279.48      5.96 o 
   2   6  11      174.06      170.03      5.70 o 
   3   6  11      676.30      662.83      7.41 o 
   4   6  11       30.24       23.53      5.73 o 
   5   6  11       20.34       20.09      6.11 o 
   6   6  11      288.88      288.13      7.49 o 
   7   6  11        4.07        8.36      7.63 o 
   8   6  11        5.86        7.34      9.31 o 
  -8   7  11        2.44       11.54     13.05 o 
  -7   7  11        6.11        9.00     11.34 o 
  -6   7  11       40.82       44.06      8.59 o 
  -5   7  11      125.43      121.57      7.50 o 
  -4   7  11       13.17       11.78      6.58 o 
  -3   7  11        7.53        7.71      5.68 o 
  -2   7  11       58.25       53.88      5.61 o 
  -1   7  11       79.25       78.51      5.27 o 
   0   7  11       12.47       19.31      5.00 o 
   1   7  11       79.34       79.48      5.25 o 
   2   7  11       58.02       53.74      5.35 o 
   3   7  11        7.53        5.59      5.33 o 
   4   7  11       13.18       18.15      5.91 o 
   5   7  11      125.56      120.51      6.36 o 
   6   7  11       40.95       38.75      7.85 o 
   7   7  11        6.10        7.71      7.68 o 
   8   7  11        2.44        4.69      9.15 o 
  -7   8  11       24.69       26.83      9.96 o 
  -6   8  11       48.90       59.16     10.40 o 
  -5   8  11       92.45       99.68      7.48 o 
  -4   8  11      151.62      145.67      7.16 o 
  -3   8  11       76.97       79.91      5.95 o 
  -2   8  11      181.72      180.43      5.95 o 
  -1   8  11      120.59      128.95      5.27 o 
   0   8  11      324.83      339.19      5.76 o 
   1   8  11      120.64      128.44      5.50 o 
   2   8  11      181.53      181.14      5.57 o 
   3   8  11       77.22       77.71      5.80 o 
   4   8  11      151.28      142.08      6.39 o 
   5   8  11       92.17       95.52      7.20 o 
   6   8  11       48.78       57.45      6.92 o 
   7   8  11       24.69       23.10      7.87 o 
  -7   9  11        3.81        5.02     10.25 o 
  -6   9  11       14.68       21.79      9.13 o 
  -5   9  11       13.71       15.26      7.39 o 
  -4   9  11       18.74       22.12      6.26 o 
  -3   9  11       63.34       62.75      5.79 o 
  -2   9  11       31.69       32.56      5.46 o 
  -1   9  11      529.69      526.31      6.76 o 
   0   9  11      103.88      106.93      5.70 o 
   1   9  11      529.38      523.26      6.68 o 
   2   9  11       31.77       32.63      5.60 o 
   3   9  11       63.50       63.63      6.24 o 
   4   9  11       18.87       22.39      6.29 o 
   5   9  11       13.70       11.10      6.23 o 
   6   9  11       14.65       24.04      7.88 o 
   7   9  11        3.82        5.80      8.06 o 
  -7  10  11       28.99       28.12     11.21 o 
  -6  10  11        2.70        5.95      8.29 o 
  -5  10  11       73.43       87.02      7.91 o 
  -4  10  11       60.15       58.26      6.96 o 
  -3  10  11      195.73      200.66      6.33 o 
  -2  10  11      200.35      206.41      6.39 o 
  -1  10  11      314.33      305.61      5.92 o 
   0  10  11      508.49      510.80      6.58 o 
   1  10  11      313.76      303.85      5.99 o 
   2  10  11      200.25      205.88      6.19 o 
   3  10  11      195.69      203.47      6.32 o 
   4  10  11       60.07       67.05      6.51 o 
   5  10  11       73.39       82.36      7.02 o 
   6  10  11        2.71       -0.70      7.73 o 
   7  10  11       28.98       28.82      8.43 o 
  -6  11  11       23.64       24.93      8.57 o 
  -5  11  11        8.33        7.42      9.18 o 
  -4  11  11       33.35       28.50      6.50 o 
  -3  11  11       28.35       23.63      6.24 o 
  -2  11  11       20.40       18.91      6.12 o 
  -1  11  11       16.71       20.40      5.55 o 
   0  11  11      662.58      652.21      8.02 o 
   1  11  11       16.66       19.12      5.70 o 
   2  11  11       20.43       16.35      5.80 o 
   3  11  11       28.40       27.51      5.99 o 
   4  11  11       33.28       32.18      6.95 o 
   5  11  11        8.30        7.00      7.88 o 
   6  11  11       23.64       23.23      7.95 o 
  -6  12  11       17.35       19.92     11.31 o 
  -5  12  11       35.41       33.04      9.08 o 
  -4  12  11       35.81       37.70      7.50 o 
  -3  12  11        7.33       12.30      6.43 o 
  -2  12  11      206.63      206.19      6.69 o 
  -1  12  11      133.10      131.75      6.48 o 
   0  12  11      228.48      213.68      6.30 o 
   1  12  11      133.23      128.16      6.37 o 
   2  12  11      206.68      211.28      6.35 o 
   3  12  11        7.32       13.58      6.31 o 
   4  12  11       35.90       33.19      7.37 o 
   5  12  11       35.25       35.73      7.85 o 
   6  12  11       17.28       19.39      9.71 o 
  -5  13  11      148.29      153.38      8.46 o 
  -4  13  11        9.54       12.61      7.50 o 
  -3  13  11       38.15       41.85      7.23 o 
  -2  13  11       72.08       74.39      6.86 o 
  -1  13  11      315.99      314.98      7.43 o 
   0  13  11       43.33       44.75      6.92 o 
   1  13  11      316.08      316.42      6.74 o 
   2  13  11       72.01       77.31      6.32 o 
   3  13  11       38.10       39.24      6.90 o 
   4  13  11        9.60       18.50      7.30 o 
   5  13  11      148.23      153.26      8.30 o 
  -5  14  11        1.07        6.17     15.96 o 
  -4  14  11       22.53       32.11      8.07 o 
  -3  14  11       28.93       26.40      7.27 o 
  -2  14  11        0.55        0.63      6.21 o 
  -1  14  11       54.68       57.89      6.47 o 
   0  14  11       19.31       25.69      6.87 o 
   1  14  11       54.55       59.91      6.80 o 
   2  14  11        0.57        4.09      7.09 o 
   3  14  11       28.92       27.95      7.52 o 
   4  14  11       22.59       37.82      7.15 o 
  -4  15  11       46.19       45.76      8.88 o 
  -3  15  11       44.31       45.51      8.09 o 
  -2  15  11        5.30        7.67      7.58 o 
  -1  15  11       51.85       53.09      6.86 o 
   0  15  11       18.54       19.64      6.89 o 
   1  15  11       51.96       52.09      7.12 o 
   2  15  11        5.32       15.93      7.51 o 
   3  15  11       44.35       37.82      8.12 o 
   4  15  11       46.17       50.02      9.30 o 
  -2  16  11       11.65       18.24      8.48 o 
  -1  16  11       51.35       49.67      8.40 o 
   0  16  11        3.20        8.70      7.90 o 
   1  16  11       51.33       53.19      8.72 o 
   2  16  11       11.61       19.53      8.77 o 
   0   0  12     1874.14     1735.48     49.00 o 
   1   0  12       19.47       17.58      5.10 o 
   2   0  12      122.46      113.75      6.28 o 
   3   0  12     1597.18     1520.08     41.19 o 
   4   0  12        1.29        4.98      6.97 o 
   5   0  12       32.98       27.90      7.25 o 
   6   0  12       10.57        8.73      6.96 o 
   7   0  12       22.13       25.19      8.26 o 
   8   0  12        0.96        7.83      9.79 o 
  -8   1  12        9.54       11.95     10.05 o 
  -7   1  12       16.00       15.47      9.34 o 
  -6   1  12       16.98       17.03      8.79 o 
  -5   1  12      473.28      467.95     14.93 o 
  -4   1  12      234.04      223.88      7.71 o 
  -3   1  12      219.88      210.70      7.07 o 
  -2   1  12      609.67      622.04      9.54 o 
  -1   1  12       68.50       67.02      5.92 o 
   0   1  12       76.12       68.91      5.16 o 
   1   1  12       68.40       61.20      5.05 o 
   2   1  12      609.74      612.97      9.66 o 
   3   1  12      219.86      211.02      5.96 o 
   4   1  12      233.84      220.35      7.47 o 
   5   1  12      472.76      475.77     10.79 o 
   6   1  12       17.05       20.76      7.12 o 
   7   1  12       15.97       12.67      8.90 o 
   8   1  12        9.50       13.94      9.28 o 
  -8   2  12       30.00       29.98     12.90 o 
  -7   2  12       40.18       40.17      9.55 o 
  -6   2  12      119.37      115.99      9.04 o 
  -5   2  12        6.32        9.01      7.26 o 
  -4   2  12      129.30      125.69      7.72 o 
  -3   2  12      191.82      188.32      7.00 o 
  -2   2  12      530.56      528.31      7.74 o 
  -1   2  12      250.32      245.70      6.49 o 
   0   2  12       98.76       92.98      5.53 o 
   1   2  12      250.35      245.01      5.67 o 
   2   2  12      530.56      535.72      6.40 o 
   3   2  12      191.97      185.74      5.66 o 
   4   2  12      129.76      126.31      6.21 o 
   5   2  12        6.35       10.15      6.38 o 
   6   2  12      119.72      122.41      6.90 o 
   7   2  12       40.05       37.58      8.48 o 
   8   2  12       30.02       27.21      9.58 o 
  -8   3  12       69.64       62.89     13.23 o 
  -7   3  12       28.94       31.45     10.62 o 
  -6   3  12       47.68       47.96      8.47 o 
  -5   3  12      136.65      130.75      7.48 o 
  -4   3  12       20.14       18.09      6.59 o 
  -3   3  12      338.38      353.65      7.54 o 
  -2   3  12      108.82       95.83      6.31 o 
  -1   3  12     1456.70     1493.64     36.43 o 
   0   3  12        0.36        0.78      5.07 o 
   1   3  12     1457.21     1512.06     19.21 o 
   2   3  12      108.77       98.35      5.18 o 
   3   3  12      338.35      353.63      6.30 o 
   4   3  12       20.12       20.90      5.66 o 
   5   3  12      136.63      133.15      6.24 o 
   6   3  12       47.59       53.56      6.55 o 
   7   3  12       28.96       33.81      7.67 o 
   8   3  12       69.63       59.28      9.27 o 
  -8   4  12       88.31       62.98     14.88 o 
  -7   4  12       15.84       15.06     11.64 o 
  -6   4  12        6.58       12.38      7.63 o 
  -5   4  12      107.73       97.25      7.65 o 
  -4   4  12      109.69      114.89      7.04 o 
  -3   4  12       61.32       59.93      6.16 o 
  -2   4  12      173.70      168.08      6.47 o 
  -1   4  12       81.82       85.91      5.15 o 
   0   4  12        1.82        3.34      4.95 o 
   1   4  12       81.85       84.50      5.13 o 
   2   4  12      174.37      175.59      5.33 o 
   3   4  12       61.17       61.31      5.40 o 
   4   4  12      109.80      119.74      5.91 o 
   5   4  12      107.70      104.27      6.58 o 
   6   4  12        6.56        4.66      6.76 o 
   7   4  12       15.83       21.71      7.49 o 
   8   4  12       88.45       85.74      8.80 o 
  -8   5  12        7.05       16.20     13.03 o 
  -7   5  12      105.55      120.05     11.34 o 
  -6   5  12       15.83       18.53      8.95 o 
  -5   5  12        4.06        9.33      7.04 o 
  -4   5  12      193.30      184.95      7.31 o 
  -3   5  12      115.52      108.18      6.21 o 
  -2   5  12      222.09      227.41      6.38 o 
  -1   5  12      153.27      161.46      5.70 o 
   0   5  12        1.57        3.11      4.98 o 
   1   5  12      153.54      165.23      5.38 o 
   2   5  12      221.90      228.21      6.16 o 
   3   5  12      115.48      111.44      5.80 o 
   4   5  12      193.38      185.99      6.13 o 
   5   5  12        4.11       13.74      6.46 o 
   6   5  12       15.89       19.26      6.68 o 
   7   5  12      105.59      104.97      8.00 o 
   8   5  12        7.04       14.88      9.07 o 
  -8   6  12       62.94       64.93     12.57 o 
  -7   6  12        0.09        2.46     11.18 o 
  -6   6  12       36.82       34.52      9.55 o 
  -5   6  12        9.51       14.22      7.42 o 
  -4   6  12      224.88      227.37      7.28 o 
  -3   6  12       83.26       79.68      6.44 o 
  -2   6  12      403.91      389.12      6.65 o 
  -1   6  12       24.90       18.94      5.22 o 
   0   6  12        5.74        7.83      4.87 o 
   1   6  12       24.94       19.70      4.95 o 
   2   6  12      404.64      388.04      6.41 o 
   3   6  12       83.42       81.97      5.81 o 
   4   6  12      224.47      229.97      5.94 o 
   5   6  12        9.51       12.74      5.96 o 
   6   6  12       36.87       34.79      6.60 o 
   7   6  12        0.09        0.24      7.67 o 
   8   6  12       62.93       67.73      9.62 o 
  -7   7  12       60.48       59.39     10.90 o 
  -6   7  12       47.74       48.73      8.65 o 
  -5   7  12      279.29      275.64      8.24 o 
  -4   7  12       49.97       46.55      6.72 o 
  -3   7  12      297.48      289.66      6.55 o 
  -2   7  12      250.51      257.96      6.17 o 
  -1   7  12        5.42        1.02      5.27 o 
   0   7  12      565.93      560.45      6.61 o 
   1   7  12        5.46        7.45      4.91 o 
   2   7  12      250.39      255.83      6.17 o 
   3   7  12      297.51      291.04      6.42 o 
   4   7  12       49.95       50.36      5.81 o 
   5   7  12      279.47      276.28      6.59 o 
   6   7  12       47.79       54.46      7.17 o 
   7   7  12       60.50       59.60      8.71 o 
  -7   8  12        3.25        3.23     11.83 o 
  -6   8  12       18.60       19.40      9.52 o 
  -5   8  12      147.11      131.73      7.33 o 
  -4   8  12      167.80      159.63      7.15 o 
  -3   8  12       61.91       64.33      6.00 o 
  -2   8  12      332.85      332.02      6.15 o 
  -1   8  12      200.24      194.49      5.89 o 
   0   8  12      127.05      125.12      5.63 o 
   1   8  12      200.39      190.17      5.78 o 
   2   8  12      333.27      334.68      6.36 o 
   3   8  12       61.88       66.69      5.71 o 
   4   8  12      167.42      163.52      6.31 o 
   5   8  12      147.05      134.67      6.63 o 
   6   8  12       18.62       20.76      7.73 o 
   7   8  12        3.24        7.36      8.14 o 
  -7   9  12       36.51       31.44     10.81 o 
  -6   9  12        8.10        9.94     10.89 o 
  -5   9  12       16.47       20.17      8.32 o 
  -4   9  12       44.48       47.32      6.74 o 
  -3   9  12      105.21      107.81      6.07 o 
  -2   9  12      339.67      332.57      6.36 o 
  -1   9  12      140.58      144.86      5.70 o 
   0   9  12      352.83      356.00      5.99 o 
   1   9  12      140.64      135.17      5.85 o 
   2   9  12      340.16      331.37      6.45 o 
   3   9  12      105.06      108.15      6.34 o 
   4   9  12       44.54       42.28      6.26 o 
   5   9  12       16.43       26.67      6.49 o 
   6   9  12        8.07       12.18      9.04 o 
   7   9  12       36.52       42.36      8.78 o 
  -7  10  12       46.78       47.94     16.53 o 
  -6  10  12      178.66      178.10     10.43 o 
  -5  10  12        5.56       12.59      7.99 o 
  -4  10  12       26.74       25.00      6.36 o 
  -3  10  12        5.85        6.64      5.95 o 
  -2  10  12      342.36      345.60      6.34 o 
  -1  10  12       15.46       14.10      5.45 o 
   0  10  12      716.49      714.17      7.09 o 
   1  10  12       15.36       17.32      5.34 o 
   2  10  12      342.58      340.20      6.40 o 
   3  10  12        5.89        7.17      6.04 o 
   4  10  12       26.71       27.34      6.26 o 
   5  10  12        5.56        5.80      6.87 o 
   6  10  12      178.77      176.31      9.68 o 
   7  10  12       46.84       32.16     17.77 o 
  -6  11  12        3.78        4.11      8.90 o 
  -5  11  12       74.25       74.53      8.76 o 
  -4  11  12       11.04       13.31      6.86 o 
  -3  11  12       30.87       31.39      6.27 o 
  -2  11  12       89.23       86.01      6.38 o 
  -1  11  12       61.45       62.78      6.04 o 
   0  11  12      187.21      205.58      5.83 o 
   1  11  12       61.35       65.45      5.84 o 
   2  11  12       89.17       86.20      6.21 o 
   3  11  12       30.98       31.59      6.27 o 
   4  11  12       11.07       18.00      6.62 o 
   5  11  12       74.36       75.05      7.44 o 
   6  11  12        3.80        7.66      7.92 o 
  -6  12  12       21.59       26.62     10.73 o 
  -5  12  12        1.24        7.35      8.99 o 
  -4  12  12       47.28       53.37      7.53 o 
  -3  12  12       50.16       56.62      7.22 o 
  -2  12  12       64.38       68.30      6.19 o 
  -1  12  12       32.15       36.69      5.85 o 
   0  12  12       45.05       44.57      6.05 o 
   1  12  12       32.22       36.21      6.13 o 
   2  12  12       64.59       67.91      6.00 o 
   3  12  12       50.14       56.04      6.81 o 
   4  12  12       47.16       50.30      7.04 o 
   5  12  12        1.23        4.26      8.49 o 
   6  12  12       21.54       31.08      9.57 o 
  -5  13  12       21.13       22.89     10.02 o 
  -4  13  12       26.78       30.52      7.52 o 
  -3  13  12       15.84       14.55      7.31 o 
  -2  13  12       57.73       63.18      7.09 o 
  -1  13  12      164.23      170.49      6.86 o 
   0  13  12       24.35       28.76      6.82 o 
   1  13  12      164.26      166.56      7.01 o 
   2  13  12       57.70       64.45      7.14 o 
   3  13  12       15.83       17.96      7.08 o 
   4  13  12       26.75       34.05      7.82 o 
   5  13  12       21.17       21.82      8.17 o 
  -4  14  12        3.34        3.89      8.09 o 
  -3  14  12        2.70        8.98      6.93 o 
  -2  14  12        3.20        4.02      6.64 o 
  -1  14  12       62.71       66.11      6.64 o 
   0  14  12        3.37       12.21      6.53 o 
   1  14  12       62.74       62.71      6.75 o 
   2  14  12        3.22        6.31      6.79 o 
   3  14  12        2.68        5.61      7.52 o 
   4  14  12        3.34        4.06      7.76 o 
  -3  15  12       12.26       13.19      8.05 o 
  -2  15  12        0.68        5.99      7.06 o 
  -1  15  12       30.30       32.08      7.09 o 
   0  15  12       99.91       95.91      6.87 o 
   1  15  12       30.28       30.37      7.09 o 
   2  15  12        0.69        0.23      7.28 o 
   3  15  12       12.25       13.95      7.77 o 
  -2  16  12        5.24        6.68      7.86 o 
  -1  16  12       20.60       22.56      7.97 o 
   0  16  12       78.42       86.60      8.12 o 
   1  16  12       20.61       22.49      9.44 o 
   2  16  12        5.22        5.03      9.06 o 
   1   0  13        0.21        0.02      5.07 o 
   2   0  13      542.45      534.40     11.88 o 
   3   0  13      241.32      232.98      8.78 o 
   4   0  13        0.10       -4.09      7.41 o 
   5   0  13      824.35      793.74     22.59 o 
   6   0  13        3.00        4.92      7.05 o 
   7   0  13       34.75       29.91      8.16 o 
   8   0  13      100.11       89.40      9.64 o 
  -8   1  13       12.46       15.52     11.04 o 
  -7   1  13       11.33       14.54      8.27 o 
  -6   1  13      164.92      157.54      8.63 o 
  -5   1  13      186.93      193.98      7.86 o 
  -4   1  13      102.19      105.22      7.40 o 
  -3   1  13      452.10      453.63     11.03 o 
  -2   1  13      241.47      251.92      6.82 o 
  -1   1  13      938.74      926.71     17.05 o 
   0   1  13     2856.97     2767.51     58.02 o 
   1   1  13      938.52      934.29     17.94 o 
   2   1  13      242.02      252.17      6.41 o 
   3   1  13      451.32      451.56      9.04 o 
   4   1  13      102.37      101.97      5.84 o 
   5   1  13      186.72      193.86      6.38 o 
   6   1  13      164.89      160.39      7.72 o 
   7   1  13       11.36        7.61      8.06 o 
   8   1  13       12.48       17.51     10.62 o 
  -8   2  13        2.22        2.92     10.40 o 
  -7   2  13        9.81       13.74      9.80 o 
  -6   2  13       42.63       44.63      8.58 o 
  -5   2  13       63.36       52.67      7.67 o 
  -4   2  13      316.84      310.03      7.90 o 
  -3   2  13       22.13       25.21      6.53 o 
  -2   2  13       57.48       68.53      6.09 o 
  -1   2  13       88.72       78.91      6.03 o 
   0   2  13        2.60        3.50      5.14 o 
   1   2  13       88.99       83.64      5.35 o 
   2   2  13       57.51       67.09      5.39 o 
   3   2  13       22.04       22.06      5.72 o 
   4   2  13      316.88      294.32      6.92 o 
   5   2  13       63.47       61.75      6.45 o 
   6   2  13       42.60       45.35      6.95 o 
   7   2  13        9.74       14.01      8.13 o 
   8   2  13        2.19        6.02      9.55 o 
  -8   3  13        9.94        7.34     14.45 o 
  -7   3  13        4.09        6.75     10.22 o 
  -6   3  13      127.21      132.60      8.82 o 
  -5   3  13      214.11      202.43      8.22 o 
  -4   3  13      166.16      152.13      7.18 o 
  -3   3  13      244.13      256.56      7.07 o 
  -2   3  13      364.72      358.72      7.06 o 
  -1   3  13      207.24      210.42      6.19 o 
   0   3  13       12.82       14.23      5.40 o 
   1   3  13      207.98      216.18      5.29 o 
   2   3  13      364.50      370.24      6.40 o 
   3   3  13      243.99      256.12      5.92 o 
   4   3  13      166.29      158.66      6.28 o 
   5   3  13      213.91      197.26      6.63 o 
   6   3  13      127.41      131.94      7.43 o 
   7   3  13        4.11        9.97      7.98 o 
   8   3  13        9.94       13.48      9.70 o 
  -8   4  13       13.40       11.37     13.55 o 
  -7   4  13       22.02       25.46      9.99 o 
  -6   4  13       92.94       87.99      8.17 o 
  -5   4  13       24.78       28.95      7.56 o 
  -4   4  13      187.81      175.79      7.28 o 
  -3   4  13      153.83      144.90      6.73 o 
  -2   4  13      217.58      223.08      6.30 o 
  -1   4  13       31.64       36.90      5.59 o 
   0   4  13       13.87       11.58      5.08 o 
   1   4  13       31.55       38.47      5.04 o 
   2   4  13      217.70      232.10      5.43 o 
   3   4  13      153.44      150.79      5.64 o 
   4   4  13      187.95      173.58      6.38 o 
   5   4  13       24.77       27.72      6.32 o 
   6   4  13       93.05       91.21      6.48 o 
   7   4  13       22.11       20.59      7.69 o 
   8   4  13       13.41       18.03      8.72 o 
  -8   5  13        9.58        7.26     15.23 o 
  -7   5  13       47.23       57.24     10.33 o 
  -6   5  13      143.06      140.21      8.39 o 
  -5   5  13      224.64      230.18      7.97 o 
  -4   5  13        6.23        9.65      6.71 o 
  -3   5  13        4.69        5.00      6.22 o 
  -2   5  13      129.88      123.47      6.14 o 
  -1   5  13       33.07       33.59      5.23 o 
   0   5  13        0.45        3.31      4.95 o 
   1   5  13       33.12       36.82      4.96 o 
   2   5  13      129.84      128.79      5.79 o 
   3   5  13        4.73        8.39      5.36 o 
   4   5  13        6.24        6.88      5.74 o 
   5   5  13      224.42      224.74      6.80 o 
   6   5  13      142.98      139.74      7.40 o 
   7   5  13       47.18       55.85      7.44 o 
   8   5  13        9.59       11.61      9.34 o 
  -8   6  13       99.80       97.50     13.04 o 
  -7   6  13       24.61       27.63     11.18 o 
  -6   6  13      183.24      191.03      9.00 o 
  -5   6  13        0.91        2.53      7.79 o 
  -4   6  13      380.94      357.29      7.88 o 
  -3   6  13       15.61       15.22      6.36 o 
  -2   6  13      307.57      302.07      6.32 o 
  -1   6  13      210.83      198.89      5.60 o 
   0   6  13      374.68      370.84      5.77 o 
   1   6  13      210.83      202.19      5.54 o 
   2   6  13      307.34      307.78      6.22 o 
   3   6  13       15.68       21.33      5.66 o 
   4   6  13      380.67      359.55      6.50 o 
   5   6  13        0.88        2.86      5.87 o 
   6   6  13      183.26      183.16      7.25 o 
   7   6  13       24.69       21.62      8.37 o 
   8   6  13       99.77      100.75     10.18 o 
  -7   7  13       64.32       54.82     12.42 o 
  -6   7  13        1.25        6.18      8.81 o 
  -5   7  13       74.95       78.66      7.74 o 
  -4   7  13       86.43       90.07      6.88 o 
  -3   7  13      168.95      172.24      6.93 o 
  -2   7  13      361.02      347.21      6.18 o 
  -1   7  13      511.67      507.32      6.91 o 
   0   7  13       11.66       16.72      5.34 o 
   1   7  13      511.41      519.86      6.63 o 
   2   7  13      361.03      354.18      6.16 o 
   3   7  13      169.02      176.43      6.27 o 
   4   7  13       86.13       89.29      6.03 o 
   5   7  13       74.95       80.13      6.57 o 
   6   7  13        1.26        4.19      6.90 o 
   7   7  13       64.25       50.72      8.21 o 
  -7   8  13       11.71       10.66     12.16 o 
  -6   8  13       77.67       76.93      9.10 o 
  -5   8  13        7.82        4.60      8.54 o 
  -4   8  13       62.66       71.04      7.10 o 
  -3   8  13        8.26        9.84      5.82 o 
  -2   8  13       11.61        8.95      5.31 o 
  -1   8  13      346.53      336.95      6.04 o 
   0   8  13       84.99       79.79      5.72 o 
   1   8  13      346.07      343.95      6.05 o 
   2   8  13       11.61       13.30      5.80 o 
   3   8  13        8.26        9.11      5.84 o 
   4   8  13       62.86       77.95      5.77 o 
   5   8  13        7.87        8.01      6.33 o 
   6   8  13       77.57       74.85      7.96 o 
   7   8  13       11.73       15.53      9.08 o 
  -7   9  13       76.00       59.12     10.73 o 
  -6   9  13       24.98       35.24      9.33 o 
  -5   9  13        3.16        5.30      7.86 o 
  -4   9  13       18.26       22.18      6.58 o 
  -3   9  13       71.31       68.59      6.00 o 
  -2   9  13      255.19      251.44      6.23 o 
  -1   9  13      196.55      200.68      5.76 o 
   0   9  13        1.16        5.28      5.27 o 
   1   9  13      196.46      205.19      6.24 o 
   2   9  13      255.32      247.48      6.02 o 
   3   9  13       71.17       69.94      5.86 o 
   4   9  13       18.25       16.92      6.77 o 
   5   9  13        3.11        4.63      6.63 o 
   6   9  13       25.06       32.67      7.48 o 
   7   9  13       76.02       60.86      9.24 o 
  -6  10  13       17.61       19.86     11.85 o 
  -5  10  13       64.75       63.84      9.03 o 
  -4  10  13       14.43       13.96      7.58 o 
  -3  10  13       24.99       26.24      6.11 o 
  -2  10  13       81.83       87.17      5.81 o 
  -1  10  13       88.56       87.24      5.83 o 
   0  10  13      321.49      329.01      6.26 o 
   1  10  13       88.59       89.29      5.65 o 
   2  10  13       81.98       85.56      5.62 o 
   3  10  13       24.93       26.59      6.00 o 
   4  10  13       14.42       13.10      6.58 o 
   5  10  13       64.61       66.06      6.65 o 
   6  10  13       17.64       21.12      8.58 o 
  -6  11  13       15.07       20.33     10.33 o 
  -5  11  13        1.04        3.28      8.36 o 
  -4  11  13        0.43        4.75      6.70 o 
  -3  11  13      113.06      121.91      6.90 o 
  -2  11  13       17.70       23.16      6.01 o 
  -1  11  13       40.58       43.93      6.22 o 
   0  11  13      100.97      105.10      5.88 o 
   1  11  13       40.39       41.20      5.92 o 
   2  11  13       17.80       23.22      5.72 o 
   3  11  13      113.10      115.04      6.66 o 
   4  11  13        0.44        2.44      7.16 o 
   5  11  13        1.04        3.94      7.46 o 
   6  11  13       15.07       10.99      9.07 o 
  -5  12  13       77.43       85.31     10.07 o 
  -4  12  13       69.99       76.48      7.68 o 
  -3  12  13        2.77        4.37      6.53 o 
  -2  12  13      123.50      135.05      6.55 o 
  -1  12  13      101.20       93.67      6.06 o 
   0  12  13       19.15       20.52      5.76 o 
   1  12  13      101.00       91.68      5.99 o 
   2  12  13      123.52      133.78      6.83 o 
   3  12  13        2.76        4.55      6.54 o 
   4  12  13       69.99       79.70      7.43 o 
   5  12  13       77.46       78.94      8.72 o 
  -5  13  13       11.86       15.28      9.18 o 
  -4  13  13       29.07       33.72      7.87 o 
  -3  13  13      100.37      114.98      7.69 o 
  -2  13  13       59.37       66.72      6.93 o 
  -1  13  13       15.43       14.36      6.45 o 
   0  13  13        0.58        1.47      6.47 o 
   1  13  13       15.42       14.78      6.43 o 
   2  13  13       59.31       65.60      6.56 o 
   3  13  13      100.54      116.48      7.61 o 
   4  13  13       29.09       30.08      7.87 o 
   5  13  13       11.85       16.17      8.36 o 
  -4  14  13        9.78       14.66      8.32 o 
  -3  14  13       87.37       87.41      7.64 o 
  -2  14  13        8.26        7.20      7.49 o 
  -1  14  13       74.10       78.37      7.32 o 
   0  14  13       36.21       44.26      7.17 o 
   1  14  13       74.09       75.53      6.73 o 
   2  14  13        8.19       11.47      6.73 o 
   3  14  13       87.54       91.59      7.80 o 
   4  14  13        9.77       15.66      8.92 o 
  -3  15  13       19.51       25.07      9.02 o 
  -2  15  13      104.11       97.25      8.01 o 
  -1  15  13       44.01       51.15      7.16 o 
   0  15  13        4.05        8.63      7.17 o 
   1  15  13       44.08       46.51      7.65 o 
   2  15  13      104.11       97.61      7.86 o 
   3  15  13       19.52       30.57      7.84 o 
  -1  16  13       54.70       58.45      8.32 o 
   0  16  13        2.00       -0.11      7.25 o 
   1  16  13       54.56       58.30      8.61 o 
   0   0  14        1.59        2.92      7.35 o 
   1   0  14       12.33       15.81      5.15 o 
   2   0  14        6.01        5.30      5.49 o 
   3   0  14        4.08        5.71      7.40 o 
   4   0  14      920.17      854.92     30.92 o 
   5   0  14      331.98      302.40      8.55 o 
   6   0  14       15.30       22.35      7.42 o 
   7   0  14       45.91       48.86      8.54 o 
   8   0  14      129.24      149.04     10.20 o 
  -8   1  14       25.82       30.43      9.48 o 
  -7   1  14       23.45       21.19      8.16 o 
  -6   1  14       19.29       32.80      8.72 o 
  -5   1  14      198.22      194.44      8.12 o 
  -4   1  14     1122.16     1056.35     27.17 o 
  -3   1  14      521.61      522.71     10.63 o 
  -2   1  14       88.12       79.33      6.06 o 
  -1   1  14      301.65      314.06      8.73 o 
   0   1  14       15.81       19.46      5.60 o 
   1   1  14      301.84      312.01      5.87 o 
   2   1  14       88.31       80.43      5.21 o 
   3   1  14      521.63      518.80     13.75 o 
   4   1  14     1122.13     1069.20     26.43 o 
   5   1  14      198.45      191.15      6.84 o 
   6   1  14       19.35       28.66      7.91 o 
   7   1  14       23.40       22.70      8.90 o 
   8   1  14       25.86       29.52      9.97 o 
  -8   2  14       41.70       32.11     10.89 o 
  -7   2  14       33.13       26.82     10.03 o 
  -6   2  14       13.49        9.63      7.99 o 
  -5   2  14       92.52       77.90      7.74 o 
  -4   2  14      105.96      102.16      7.66 o 
  -3   2  14      287.62      303.61      6.73 o 
  -2   2  14       31.54       35.18      5.52 o 
  -1   2  14      115.21      108.93      5.95 o 
   0   2  14      141.40      142.46      5.85 o 
   1   2  14      115.09      112.60      5.59 o 
   2   2  14       31.46       35.33      5.07 o 
   3   2  14      287.83      300.48      7.51 o 
   4   2  14      105.79      103.21      6.12 o 
   5   2  14       92.62       81.99      6.38 o 
   6   2  14       13.50        9.41      7.18 o 
   7   2  14       33.02       31.41      8.81 o 
   8   2  14       41.65       38.39     10.29 o 
  -8   3  14       14.95        8.97     13.59 o 
  -7   3  14        4.34        7.29      9.88 o 
  -6   3  14       30.58       28.08      8.19 o 
  -5   3  14        7.25        4.88      7.43 o 
  -4   3  14       78.59       84.47      7.23 o 
  -3   3  14      292.10      270.01      7.68 o 
  -2   3  14      120.63      114.82      6.44 o 
  -1   3  14      351.70      351.40      6.96 o 
   0   3  14     1493.01     1476.92     35.43 o 
   1   3  14      351.43      356.12      7.19 o 
   2   3  14      120.77      115.80      5.50 o 
   3   3  14      292.12      274.83      6.11 o 
   4   3  14       78.76       86.36      6.04 o 
   5   3  14        7.21        8.94      6.01 o 
   6   3  14       30.58       26.84      6.88 o 
   7   3  14        4.37        7.55      8.30 o 
   8   3  14       14.99       17.14     10.45 o 
  -8   4  14       25.66       23.94     14.68 o 
  -7   4  14      120.54      112.79     10.60 o 
  -6   4  14       51.86       50.01      8.65 o 
  -5   4  14      152.90      147.93      7.79 o 
  -4   4  14      101.62       98.62      6.83 o 
  -3   4  14      653.06      618.28      8.35 o 
  -2   4  14       59.10       59.07      6.24 o 
  -1   4  14      112.21      112.46      5.83 o 
   0   4  14      183.82      189.15      5.73 o 
   1   4  14      112.33      113.09      5.52 o 
   2   4  14       59.19       57.53      5.15 o 
   3   4  14      653.04      632.88     10.62 o 
   4   4  14      101.72       97.68      6.31 o 
   5   4  14      152.89      144.60      6.75 o 
   6   4  14       51.79       55.42      7.19 o 
   7   4  14      120.42      124.83      8.40 o 
   8   4  14       25.66       27.87      8.83 o 
  -8   5  14       29.01       19.15     14.05 o 
  -7   5  14       25.75       35.97     10.03 o 
  -6   5  14       97.74      100.55      8.41 o 
  -5   5  14      148.67      136.92      8.09 o 
  -4   5  14      231.33      236.25      7.51 o 
  -3   5  14      269.63      259.38      7.27 o 
  -2   5  14      373.66      368.93      7.02 o 
  -1   5  14      148.10      141.02      5.68 o 
   0   5  14      294.69      304.38      5.87 o 
   1   5  14      148.08      136.66      5.71 o 
   2   5  14      374.03      379.91      6.19 o 
   3   5  14      269.38      266.08      5.86 o 
   4   5  14      231.17      228.15      6.27 o 
   5   5  14      148.52      146.09      6.79 o 
   6   5  14       97.90       90.31      7.79 o 
   7   5  14       25.79       27.24      8.63 o 
   8   5  14       28.97       25.91      8.66 o 
  -7   6  14       26.43       25.30      9.91 o 
  -6   6  14       12.09       13.27      8.94 o 
  -5   6  14       29.53       23.66      7.59 o 
  -4   6  14      249.27      234.28      7.70 o 
  -3   6  14       38.08       42.84      6.74 o 
  -2   6  14      152.63      146.12      6.32 o 
  -1   6  14      380.53      366.47      6.61 o 
   0   6  14       30.76       48.41      5.40 o 
   1   6  14      379.97      368.55      7.27 o 
   2   6  14      152.79      152.64      5.84 o 
   3   6  14       37.96       37.05      5.51 o 
   4   6  14      249.52      239.57      6.65 o 
   5   6  14       29.41       21.10      6.33 o 
   6   6  14       12.06       15.63      7.15 o 
   7   6  14       26.45       28.10      8.48 o 
  -7   7  14        7.10       11.63     11.91 o 
  -6   7  14      116.00      126.15      8.90 o 
  -5   7  14       93.67       88.54      8.06 o 
  -4   7  14       21.48       24.34      7.12 o 
  -3   7  14        4.56        6.09      6.01 o 
  -2   7  14      169.57      172.62      5.91 o 
  -1   7  14        4.53        5.23      5.34 o 
   0   7  14        2.98        6.84      5.42 o 
   1   7  14        4.52        7.59      5.37 o 
   2   7  14      170.04      175.35      5.89 o 
   3   7  14        4.55        6.67      5.74 o 
   4   7  14       21.42       19.14      6.33 o 
   5   7  14       93.68       92.65      6.55 o 
   6   7  14      115.88      132.51      7.51 o 
   7   7  14        7.14       16.57      8.13 o 
  -7   8  14      159.90      147.50     13.68 o 
  -6   8  14        4.54        7.37      9.68 o 
  -5   8  14       67.82       67.12      7.77 o 
  -4   8  14       39.88       36.66      7.21 o 
  -3   8  14       41.51       43.31      6.50 o 
  -2   8  14      272.54      272.73      6.28 o 
  -1   8  14      323.96      314.32      6.29 o 
   0   8  14      513.14      488.06      6.45 o 
   1   8  14      323.38      325.35      6.12 o 
   2   8  14      272.17      283.81      6.20 o 
   3   8  14       41.46       43.56      6.39 o 
   4   8  14       39.88       38.96      5.90 o 
   5   8  14       68.00       65.33      6.69 o 
   6   8  14        4.54        7.27      7.46 o 
   7   8  14      160.10      160.14      9.43 o 
  -7   9  14       19.29       25.96     20.28 o 
  -6   9  14        9.35       15.31      9.04 o 
  -5   9  14       62.21       65.59      8.17 o 
  -4   9  14        9.64       15.82      7.46 o 
  -3   9  14      193.34      190.41      6.53 o 
  -2   9  14       19.97       27.18      5.62 o 
  -1   9  14      152.46      153.81      5.89 o 
   0   9  14      809.72      828.57      9.29 o 
   1   9  14      152.49      157.05      5.88 o 
   2   9  14       20.07       24.89      5.74 o 
   3   9  14      193.06      193.56      6.33 o 
   4   9  14        9.61       12.05      5.88 o 
   5   9  14       62.21       60.77      7.30 o 
   6   9  14        9.41        9.93      8.20 o 
   7   9  14       19.26        9.79     11.84 o 
  -6  10  14       63.12       61.72     10.01 o 
  -5  10  14       70.51       74.54      8.91 o 
  -4  10  14        3.32        5.74      7.25 o 
  -3  10  14       55.94       61.74      6.64 o 
  -2  10  14        8.54        8.54      5.58 o 
  -1  10  14       13.20       17.52      5.68 o 
   0  10  14      596.56      606.76      6.66 o 
   1  10  14       13.28       14.93      5.82 o 
   2  10  14        8.57        9.29      6.15 o 
   3  10  14       55.73       64.76      6.37 o 
   4  10  14        3.31        1.96      6.31 o 
   5  10  14       70.46       76.73      7.34 o 
   6  10  14       63.12       66.07      9.20 o 
  -6  11  14       24.60       25.44     15.28 o 
  -5  11  14        7.59        9.72      8.73 o 
  -4  11  14       38.66       40.76      8.11 o 
  -3  11  14       29.39       34.15      6.61 o 
  -2  11  14       18.48       22.24      6.19 o 
  -1  11  14       11.25       10.90      5.96 o 
   0  11  14       32.53       31.49      5.64 o 
   1  11  14       11.27       11.80      5.75 o 
   2  11  14       18.39       22.22      6.49 o 
   3  11  14       29.47       31.29      6.86 o 
   4  11  14       38.52       34.97      7.10 o 
   5  11  14        7.63       11.50      7.11 o 
   6  11  14       24.71       19.22      9.50 o 
  -5  12  14       93.15       94.84      9.70 o 
  -4  12  14      119.51      116.77      8.21 o 
  -3  12  14       19.25       29.73      6.99 o 
  -2  12  14       23.50       25.35      6.61 o 
  -1  12  14       24.99       27.58      6.24 o 
   0  12  14       10.38       10.24      6.03 o 
   1  12  14       24.92       30.22      5.83 o 
   2  12  14       23.46       28.76      6.60 o 
   3  12  14       19.29       28.21      6.92 o 
   4  12  14      119.34      124.58      6.94 o 
   5  12  14       93.30      104.36      8.60 o 
  -4  13  14        9.03        9.94      7.80 o 
  -3  13  14       14.33       14.33      7.15 o 
  -2  13  14       26.22       30.83      7.62 o 
  -1  13  14        0.47        2.11      6.27 o 
   0  13  14       46.80       55.76      6.57 o 
   1  13  14        0.46        2.80      6.10 o 
   2  13  14       26.30       26.17      7.00 o 
   3  13  14       14.33       18.94      7.36 o 
   4  13  14        9.01        5.65      7.89 o 
  -4  14  14       21.78       19.06      7.89 o 
  -3  14  14      217.81      222.69      8.85 o 
  -2  14  14        0.82        6.55      7.93 o 
  -1  14  14       47.35       51.45      7.90 o 
   0  14  14       23.80       19.83      7.11 o 
   1  14  14       47.45       53.84      7.34 o 
   2  14  14        0.82        3.96      7.49 o 
   3  14  14      218.05      228.24      8.04 o 
   4  14  14       21.81       23.70      8.27 o 
  -2  15  14       65.56       71.84      7.65 o 
  -1  15  14       17.39       17.49      7.43 o 
   0  15  14       15.77       18.48      7.50 o 
   1  15  14       17.39       22.84      8.02 o 
   2  15  14       65.43       73.37      7.81 o 
   3  15  14       46.69       56.31     25.86 o 
   0  16  14        0.11        7.68     11.01 o 
   1   0  15      106.08      101.93      5.66 o 
   2   0  15      115.48      118.44      5.98 o 
   3   0  15        0.55        3.77      5.99 o 
   4   0  15      101.68      100.24      6.69 o 
   5   0  15       79.16       89.27      7.51 o 
   6   0  15       10.19       13.27      7.89 o 
   7   0  15       60.94       56.71      8.77 o 
   8   0  15       46.22       46.57      9.83 o 
  -8   1  15       22.66       20.71     10.30 o 
  -7   1  15       52.43       57.48      8.90 o 
  -6   1  15       10.98       13.35      8.11 o 
  -5   1  15       20.08       23.85      7.51 o 
  -4   1  15      334.11      303.40      8.12 o 
  -3   1  15      497.78      475.85      8.51 o 
  -2   1  15      443.78      442.54      7.24 o 
  -1   1  15      425.61      419.05      7.28 o 
   0   1  15        1.14       -1.44      5.44 o 
   1   1  15      425.37      416.71     10.38 o 
   2   1  15      444.48      442.71      7.32 o 
   3   1  15      497.84      483.69     13.91 o 
   4   1  15      333.67      317.24      7.68 o 
   5   1  15       20.06       18.44      7.14 o 
   6   1  15       11.02        8.58      7.66 o 
   7   1  15       52.44       62.82      9.07 o 
   8   1  15       22.73       26.26     10.69 o 
  -8   2  15       11.56       14.04     11.35 o 
  -7   2  15        7.59       15.00      9.75 o 
  -6   2  15        9.53       12.80      8.35 o 
  -5   2  15        7.11       10.76      7.94 o 
  -4   2  15      387.21      390.02      8.50 o 
  -3   2  15      213.91      210.80      6.50 o 
  -2   2  15       17.01       17.67      6.34 o 
  -1   2  15      147.17      146.40      6.19 o 
   0   2  15      111.05      110.43      5.69 o 
   1   2  15      147.35      149.66      5.58 o 
   2   2  15       16.91       17.92      4.94 o 
   3   2  15      214.05      208.94      6.76 o 
   4   2  15      387.34      386.79      6.92 o 
   5   2  15        7.11       10.51      6.05 o 
   6   2  15        9.56       13.33      7.11 o 
   7   2  15        7.60       15.63      8.44 o 
   8   2  15       11.60       13.49     10.66 o 
  -8   3  15        2.15       -5.75     13.75 o 
  -7   3  15       19.48       22.07      9.70 o 
  -6   3  15       51.47       59.36      8.57 o 
  -5   3  15        6.26        7.94      7.96 o 
  -4   3  15       11.47       16.88      7.12 o 
  -3   3  15      234.16      236.53      7.14 o 
  -2   3  15      385.29      376.39      7.31 o 
  -1   3  15       92.26       91.23      5.78 o 
   0   3  15        5.30        7.65      5.58 o 
   1   3  15       92.51       89.69      5.42 o 
   2   3  15      385.22      383.09      6.19 o 
   3   3  15      234.33      244.92      6.12 o 
   4   3  15       11.47       19.29      5.82 o 
   5   3  15        6.27        7.85      6.63 o 
   6   3  15       51.68       64.85      7.35 o 
   7   3  15       19.47       25.46      7.73 o 
   8   3  15        2.14        7.66     10.74 o 
  -8   4  15        0.88       16.03     25.39 o 
  -7   4  15       11.45       16.57     11.02 o 
  -6   4  15       30.79       31.08      8.80 o 
  -5   4  15       39.77       40.20      7.62 o 
  -4   4  15       19.01       14.33      7.53 o 
  -3   4  15      249.46      235.55      7.37 o 
  -2   4  15        3.22        2.98      5.92 o 
  -1   4  15       40.44       44.48      5.92 o 
   0   4  15       18.44       18.33      5.87 o 
   1   4  15       40.31       44.86      4.87 o 
   2   4  15        3.21        7.58      5.29 o 
   3   4  15      249.13      237.10      6.24 o 
   4   4  15       18.93       14.82      5.85 o 
   5   4  15       39.80       46.72      6.35 o 
   6   4  15       30.77       31.64      6.99 o 
   7   4  15       11.51       12.49      8.10 o 
   8   4  15        0.88        0.07     16.89 o 
  -7   5  15       20.86       30.42     10.54 o 
  -6   5  15       44.19       49.91      8.82 o 
  -5   5  15       31.96       37.82      7.37 o 
  -4   5  15      354.77      324.48      7.86 o 
  -3   5  15       45.36       52.71      6.92 o 
  -2   5  15       76.88       74.55      6.10 o 
  -1   5  15       66.58       70.89      6.08 o 
   0   5  15      184.24      173.30      5.91 o 
   1   5  15       66.58       65.21      5.44 o 
   2   5  15       76.89       77.78      5.21 o 
   3   5  15       45.31       50.13      5.41 o 
   4   5  15      354.46      326.18      6.46 o 
   5   5  15       32.03       37.99      6.27 o 
   6   5  15       44.41       51.28      6.86 o 
   7   5  15       20.95       31.58      8.09 o 
  -7   6  15       24.00       20.62      9.99 o 
  -6   6  15       24.79       28.51      8.72 o 
  -5   6  15       68.96       57.94      8.11 o 
  -4   6  15      142.21      133.19      6.88 o 
  -3   6  15      104.09      108.09      6.49 o 
  -2   6  15      309.72      310.81      7.19 o 
  -1   6  15      140.15      147.15      5.63 o 
   0   6  15      232.27      222.70      6.17 o 
   1   6  15      140.44      148.49      5.74 o 
   2   6  15      309.88      309.34      6.13 o 
   3   6  15      104.08      105.09      5.52 o 
   4   6  15      142.29      134.22      6.56 o 
   5   6  15       68.91       60.49      6.87 o 
   6   6  15       24.88       22.16      7.39 o 
   7   6  15       23.92       17.64      9.00 o 
  -7   7  15       93.57       85.34     11.13 o 
  -6   7  15       89.10       84.42      9.28 o 
  -5   7  15       82.32       98.55      8.08 o 
  -4   7  15      270.43      257.61      8.16 o 
  -3   7  15       23.55       31.20      7.10 o 
  -2   7  15      187.89      185.37      6.00 o 
  -1   7  15        1.43        4.81      5.66 o 
   0   7  15      202.96      186.51      5.95 o 
   1   7  15        1.44        3.12      5.90 o 
   2   7  15      188.00      181.86      6.16 o 
   3   7  15       23.57       28.85      5.61 o 
   4   7  15      270.31      257.76      6.68 o 
   5   7  15       82.23       90.28      6.92 o 
   6   7  15       89.10       86.26      7.85 o 
   7   7  15       93.67       91.72      8.84 o 
  -7   8  15       53.17       47.34     12.10 o 
  -6   8  15       20.21       14.19      9.66 o 
  -5   8  15        9.41       17.73      8.74 o 
  -4   8  15        2.37       -0.87      6.99 o 
  -3   8  15      137.12      122.17      7.07 o 
  -2   8  15       36.84       36.37      6.01 o 
  -1   8  15      290.68      282.64      6.04 o 
   0   8  15     1012.08     1013.43     10.34 o 
   1   8  15      290.48      292.02      6.12 o 
   2   8  15       36.91       36.84      5.61 o 
   3   8  15      136.79      128.64      6.23 o 
   4   8  15        2.39        2.52      6.26 o 
   5   8  15        9.51       17.03      7.27 o 
   6   8  15       20.22       19.29      7.60 o 
   7   8  15       53.13       38.92      8.57 o 
  -6   9  15       43.11       33.65      9.51 o 
  -5   9  15        4.94        2.78      8.72 o 
  -4   9  15       50.18       48.53      6.91 o 
  -3   9  15       79.98       76.40      6.23 o 
  -2   9  15       47.52       46.84      5.78 o 
  -1   9  15       28.09       33.09      5.73 o 
   0   9  15      189.76      184.91      5.98 o 
   1   9  15       28.08       28.62      5.84 o 
   2   9  15       47.47       46.87      6.08 o 
   3   9  15       80.13       83.47      6.77 o 
   4   9  15       50.39       50.09      6.23 o 
   5   9  15        4.95        5.96      7.22 o 
   6   9  15       43.26       37.65      7.62 o 
  -6  10  15       76.87       73.35     10.50 o 
  -5  10  15       59.95       67.83      9.05 o 
  -4  10  15      125.31      137.29      7.88 o 
  -3  10  15        5.57        6.82      6.65 o 
  -2  10  15       57.40       54.33      6.43 o 
  -1  10  15      499.69      512.30      6.88 o 
   0  10  15      119.19      130.87      5.99 o 
   1  10  15      499.46      501.54      7.23 o 
   2  10  15       57.35       55.18      6.41 o 
   3  10  15        5.55        9.20      6.40 o 
   4  10  15      125.10      132.75      6.97 o 
   5  10  15       59.88       74.86      7.40 o 
   6  10  15       76.89       72.64      8.48 o 
  -5  11  15       49.48       67.59     10.35 o 
  -4  11  15       49.83       59.47      8.32 o 
  -3  11  15        9.96        8.90      6.73 o 
  -2  11  15        9.70       12.17      6.18 o 
  -1  11  15       88.71       81.78      5.83 o 
   0  11  15       18.30       22.49      6.02 o 
   1  11  15       88.58       82.81      5.83 o 
   2  11  15        9.60       11.91      6.39 o 
   3  11  15       10.01        6.41      6.88 o 
   4  11  15       49.87       59.76      7.30 o 
   5  11  15       49.47       67.31      7.22 o 
  -5  12  15       31.19       26.71      9.68 o 
  -4  12  15       35.91       32.08      8.52 o 
  -3  12  15       35.04       39.84      7.09 o 
  -2  12  15        2.96        8.27      6.88 o 
  -1  12  15       40.58       40.51      6.50 o 
   0  12  15       39.13       44.03      6.46 o 
   1  12  15       40.44       43.98      6.98 o 
   2  12  15        2.95        4.55      6.53 o 
   3  12  15       35.02       37.82      7.25 o 
   4  12  15       35.91       37.94      7.58 o 
   5  12  15       31.31       29.39      8.65 o 
  -4  13  15       23.99       18.72      9.63 o 
  -3  13  15       17.74       31.17      7.43 o 
  -2  13  15       37.22       37.58      6.99 o 
  -1  13  15       45.07       60.49      6.71 o 
   0  13  15      104.31      117.61      6.45 o 
   1  13  15       45.14       55.73      6.95 o 
   2  13  15       37.20       40.87      7.15 o 
   3  13  15       17.71       29.04      7.37 o 
   4  13  15       24.03       25.17      8.06 o 
  -3  14  15       10.35       15.13      7.92 o 
  -2  14  15        9.58        9.87      7.44 o 
  -1  14  15        9.82       17.66      7.12 o 
   0  14  15       71.37       68.34      7.18 o 
   1  14  15        9.86       17.99      7.11 o 
   2  14  15        9.61        8.22      7.91 o 
   3  14  15       10.42       18.14      8.52 o 
  -2  15  15       66.33       65.34      7.90 o 
  -1  15  15       10.24       12.17      8.24 o 
   0  15  15       50.42       56.49      8.12 o 
   1  15  15       10.27       12.16      7.76 o 
   2  15  15       66.34       63.62      8.23 o 
   0   0  16       30.55       23.33      7.50 o 
   1   0  16        0.52       -2.09      5.30 o 
   2   0  16      494.30      497.84      9.41 o 
   3   0  16      243.87      229.76      6.75 o 
   4   0  16      133.86      138.75      7.11 o 
   5   0  16       86.71       86.05      7.48 o 
   6   0  16        9.73       16.48      7.34 o 
   7   0  16       42.56       49.79      8.60 o 
   8   0  16        0.03       -5.21     10.99 o 
  -8   1  16        1.38        3.48     11.45 o 
  -7   1  16       31.03       31.87      8.85 o 
  -6   1  16       19.24       19.20      7.79 o 
  -5   1  16       54.78       58.27      8.19 o 
  -4   1  16      162.67      161.56      7.80 o 
  -3   1  16      671.46      637.00     16.57 o 
  -2   1  16      181.80      175.86      6.67 o 
  -1   1  16       25.34       30.05      5.98 o 
   0   1  16       49.29       48.51      5.40 o 
   1   1  16       25.36       24.86      5.77 o 
   2   1  16      181.77      170.15      6.09 o 
   3   1  16      671.14      638.12     14.94 o 
   4   1  16      162.72      161.72      6.53 o 
   5   1  16       54.78       58.01      6.90 o 
   6   1  16       19.24       18.11      7.23 o 
   7   1  16       31.15       31.59      8.45 o 
   8   1  16        1.37       -3.84     10.50 o 
  -8   2  16       18.37       10.85     14.76 o 
  -7   2  16       41.38       44.24      9.59 o 
  -6   2  16        1.13        5.48      8.54 o 
  -5   2  16       21.97       26.09      7.94 o 
  -4   2  16      131.64      123.31      7.61 o 
  -3   2  16      885.85      871.59     18.15 o 
  -2   2  16      125.86      130.99      6.38 o 
  -1   2  16      491.74      487.21     10.72 o 
   0   2  16        0.00       -0.91      5.70 o 
   1   2  16      491.70      484.63     10.89 o 
   2   2  16      125.97      124.89      5.51 o 
   3   2  16      885.94      868.25     19.42 o 
   4   2  16      131.61      125.49      6.24 o 
   5   2  16       22.03       23.27      6.39 o 
   6   2  16        1.12        7.21      7.59 o 
   7   2  16       41.43       45.61      9.78 o 
   8   2  16       18.33       26.10     17.55 o 
  -7   3  16        1.12        2.52      9.51 o 
  -6   3  16       57.37       62.07      8.68 o 
  -5   3  16        9.41       10.58      7.44 o 
  -4   3  16      135.99      134.68      7.40 o 
  -3   3  16        7.83        7.81      6.72 o 
  -2   3  16      281.96      275.49      6.57 o 
  -1   3  16      247.69      242.89      5.85 o 
   0   3  16      708.48      714.34     13.97 o 
   1   3  16      247.61      247.80      5.86 o 
   2   3  16      281.92      269.71      6.07 o 
   3   3  16        7.85        5.31      6.08 o 
   4   3  16      135.96      137.98      6.70 o 
   5   3  16        9.38        8.25      6.61 o 
   6   3  16       57.40       62.42      7.20 o 
   7   3  16        1.13        3.18      7.90 o 
  -7   4  16       77.39       78.17     11.42 o 
  -6   4  16       11.86       11.77      9.00 o 
  -5   4  16        4.20        4.81      7.86 o 
  -4   4  16       78.16       73.55      7.43 o 
  -3   4  16       65.23       75.08      7.01 o 
  -2   4  16      129.66      144.11      6.18 o 
  -1   4  16      123.72      124.60      5.87 o 
   0   4  16     1128.05     1111.33     21.81 o 
   1   4  16      123.33      121.64      5.53 o 
   2   4  16      130.04      140.42      5.28 o 
   3   4  16       65.30       70.04      5.48 o 
   4   4  16       78.04       70.89      5.73 o 
   5   4  16        4.21        3.92      6.36 o 
   6   4  16       11.86       12.18      6.86 o 
   7   4  16       77.39       82.37      8.48 o 
  -7   5  16      165.31      159.17     11.05 o 
  -6   5  16       11.52       19.41      8.87 o 
  -5   5  16       31.53       41.56      8.18 o 
  -4   5  16       33.90       35.73      7.07 o 
  -3   5  16      152.81      154.71      7.22 o 
  -2   5  16      257.13      262.39      7.15 o 
  -1   5  16       51.47       55.96      6.02 o 
   0   5  16      382.01      370.07      7.83 o 
   1   5  16       51.39       49.81      5.59 o 
   2   5  16      256.78      268.10      5.97 o 
   3   5  16      152.71      156.02      6.08 o 
   4   5  16       33.83       36.61      5.95 o 
   5   5  16       31.46       40.14      6.40 o 
   6   5  16       11.52       15.26      7.14 o 
   7   5  16      165.61      150.45      9.07 o 
  -7   6  16       28.46       29.57     10.89 o 
  -6   6  16       32.25       32.93      8.71 o 
  -5   6  16      125.84      125.70      7.90 o 
  -4   6  16      175.88      162.80      7.40 o 
  -3   6  16        3.52        8.07      6.39 o 
  -2   6  16      360.93      358.76      8.12 o 
  -1   6  16      230.00      230.09      5.86 o 
   0   6  16        1.21        2.65      5.42 o 
   1   6  16      230.20      232.73      6.21 o 
   2   6  16      360.72      357.05      6.05 o 
   3   6  16        3.51        4.18      5.44 o 
   4   6  16      175.76      163.16      6.61 o 
   5   6  16      125.94      117.01      6.60 o 
   6   6  16       32.21       32.86      7.39 o 
   7   6  16       28.49       32.61      8.32 o 
  -7   7  16       14.06       11.18     10.24 o 
  -6   7  16       39.12       39.49      8.70 o 
  -5   7  16       33.91       25.96      8.01 o 
  -4   7  16       45.71       47.79      7.33 o 
  -3   7  16       51.15       45.16      6.75 o 
  -2   7  16       42.64       38.64      6.00 o 
  -1   7  16       75.95       74.53      5.66 o 
   0   7  16       80.59       84.96      5.66 o 
   1   7  16       75.98       74.80      5.76 o 
   2   7  16       42.57       39.54      6.16 o 
   3   7  16       51.06       46.52      5.72 o 
   4   7  16       45.71       44.05      6.44 o 
   5   7  16       33.87       28.51      7.05 o 
   6   7  16       39.20       38.25      7.58 o 
   7   7  16       14.03       16.14      8.99 o 
  -6   8  16       86.15       71.70      9.56 o 
  -5   8  16        4.99        7.15      8.05 o 
  -4   8  16       39.79       41.28      7.64 o 
  -3   8  16      194.24      182.16      7.24 o 
  -2   8  16      108.64      110.07      6.21 o 
  -1   8  16      152.63      156.61      6.10 o 
   0   8  16      144.64      147.61      6.07 o 
   1   8  16      152.60      154.13      6.29 o 
   2   8  16      108.83       95.97      6.51 o 
   3   8  16      194.24      189.76      6.03 o 
   4   8  16       39.66       40.77      6.09 o 
   5   8  16        5.00        9.24      6.94 o 
   6   8  16       85.99       74.96      7.52 o 
  -6   9  16        0.45        5.71      9.77 o 
  -5   9  16       11.95       11.57      8.10 o 
  -4   9  16        5.55        7.36      7.47 o 
  -3   9  16       12.27       18.96      6.83 o 
  -2   9  16        3.28        6.54      6.06 o 
  -1   9  16       14.37       19.83      5.90 o 
   0   9  16      529.12      551.97      7.30 o 
   1   9  16       14.41       19.76      5.76 o 
   2   9  16        3.29        7.66      6.13 o 
   3   9  16       12.26       18.43      6.41 o 
   4   9  16        5.58        3.36      6.28 o 
   5   9  16       12.00       13.98      7.19 o 
   6   9  16        0.45        8.08      8.14 o 
  -6  10  16       27.60       29.73      9.91 o 
  -5  10  16       48.03       56.09      9.05 o 
  -4  10  16        0.18        7.87      7.76 o 
  -3  10  16       41.14       45.22      6.39 o 
  -2  10  16      281.96      278.15      6.86 o 
  -1  10  16       71.91       74.71      6.14 o 
   0  10  16      296.04      316.16      6.79 o 
   1  10  16       71.95       74.99      6.18 o 
   2  10  16      281.84      273.16      7.07 o 
   3  10  16       41.14       47.22      6.56 o 
   4  10  16        0.18        2.09      6.34 o 
   5  10  16       48.04       59.14      7.64 o 
   6  10  16       27.59       33.46      8.93 o 
  -5  11  16        8.42       18.93     11.78 o 
  -4  11  16       19.55       21.87      8.01 o 
  -3  11  16        4.72        3.01      7.12 o 
  -2  11  16       26.60       28.17      6.42 o 
  -1  11  16       77.71       82.45      6.40 o 
   0  11  16       86.42       97.85      6.49 o 
   1  11  16       77.76       78.97      6.79 o 
   2  11  16       26.68       25.83      6.38 o 
   3  11  16        4.69        3.51      6.73 o 
   4  11  16       19.59       17.29      7.51 o 
   5  11  16        8.39       12.76      7.71 o 
  -5  12  16        7.17       11.14     16.10 o 
  -4  12  16       15.65       16.98      8.65 o 
  -3  12  16       28.34       28.07      6.73 o 
  -2  12  16       75.38       76.82      6.77 o 
  -1  12  16       40.45       43.46      6.57 o 
   0  12  16       61.40       64.93      6.18 o 
   1  12  16       40.43       44.02      6.22 o 
   2  12  16       75.46       74.96      6.74 o 
   3  12  16       28.27       34.37      7.35 o 
   4  12  16       15.65       20.68      7.40 o 
   5  12  16        7.17       10.00     13.22 o 
  -4  13  16       20.51       19.43     10.84 o 
  -3  13  16       11.84       10.61      7.77 o 
  -2  13  16       43.53       48.61      7.36 o 
  -1  13  16       39.01       47.79      7.02 o 
   0  13  16       37.64       34.99      6.65 o 
   1  13  16       38.92       53.56      7.14 o 
   2  13  16       43.62       49.89      7.14 o 
   3  13  16       11.89       13.36      7.29 o 
   4  13  16       20.52       27.64      8.23 o 
  -3  14  16       15.50       20.21      8.65 o 
  -2  14  16       27.90       27.54      7.89 o 
  -1  14  16       27.35       30.06      7.24 o 
   0  14  16       62.43       67.06      7.25 o 
   1  14  16       27.28       25.01      7.49 o 
   2  14  16       27.80       23.98      7.71 o 
   3  14  16       15.52       18.37      7.69 o 
  -1  15  16        8.23        5.92      9.22 o 
   0  15  16      101.72      101.17      8.67 o 
   1  15  16        8.25        7.96      8.28 o 
   1   0  17       57.33       61.29      5.71 o 
   2   0  17       12.78       12.47      5.60 o 
   3   0  17       59.35       53.67      6.27 o 
   4   0  17      331.46      316.92      9.59 o 
   5   0  17       45.15       55.63      7.58 o 
   6   0  17        7.92       12.99      7.66 o 
   7   0  17       16.45       13.12      9.35 o 
  -7   1  17       12.64       14.11      9.08 o 
  -6   1  17       50.01       62.23      7.69 o 
  -5   1  17       83.98       79.07      7.79 o 
  -4   1  17      569.51      539.38     19.22 o 
  -3   1  17       70.62       71.38      6.82 o 
  -2   1  17      268.75      268.69      7.24 o 
  -1   1  17      101.41      107.08      5.60 o 
   0   1  17       51.50       53.42      5.47 o 
   1   1  17      101.79      109.67      5.91 o 
   2   1  17      268.66      271.15      6.31 o 
   3   1  17       70.78       73.96      6.38 o 
   4   1  17      569.20      545.36     13.61 o 
   5   1  17       84.29       80.07      7.06 o 
   6   1  17       49.97       68.15      7.98 o 
   7   1  17       12.72       13.56      9.33 o 
  -7   2  17       36.75       25.85      8.83 o 
  -6   2  17       29.13       37.93      9.07 o 
  -5   2  17       44.34       45.85      7.98 o 
  -4   2  17      146.82      145.54      7.88 o 
  -3   2  17      140.28      132.23      6.69 o 
  -2   2  17      204.48      205.47      6.58 o 
  -1   2  17      305.24      303.55      6.69 o 
   0   2  17       46.62       50.04      6.06 o 
   1   2  17      305.17      304.59      6.04 o 
   2   2  17      204.72      203.37      5.87 o 
   3   2  17      140.43      138.19      6.06 o 
   4   2  17      146.87      146.56      6.57 o 
   5   2  17       44.35       40.97      6.50 o 
   6   2  17       29.00       32.11      8.02 o 
   7   2  17       36.77       30.01      8.92 o 
  -7   3  17       43.77       46.92      9.66 o 
  -6   3  17        9.88       15.62      8.73 o 
  -5   3  17       14.87       12.21      8.12 o 
  -4   3  17      143.49      136.30      7.28 o 
  -3   3  17       80.32       83.56      6.22 o 
  -2   3  17       53.13       53.04      6.08 o 
  -1   3  17       38.10       33.92      6.18 o 
   0   3  17      349.29      354.50      7.60 o 
   1   3  17       38.14       38.82      5.52 o 
   2   3  17       53.22       57.20      5.20 o 
   3   3  17       80.03       85.65      5.67 o 
   4   3  17      143.40      129.53      6.77 o 
   5   3  17       14.91       15.50      6.65 o 
   6   3  17        9.92        8.26      7.60 o 
   7   3  17       43.70       46.16      9.50 o 
  -7   4  17        8.43       14.12     10.95 o 
  -6   4  17       34.42       31.85      9.50 o 
  -5   4  17       39.31       43.65      8.57 o 
  -4   4  17        4.18        3.64      7.51 o 
  -3   4  17      148.23      148.33      6.94 o 
  -2   4  17      106.63      106.50      6.88 o 
  -1   4  17      218.18      215.30      6.31 o 
   0   4  17       76.27       69.56      5.79 o 
   1   4  17      218.16      218.50      6.07 o 
   2   4  17      106.86      112.19      5.61 o 
   3   4  17      148.22      152.11      5.97 o 
   4   4  17        4.19        9.06      6.12 o 
   5   4  17       39.29       35.85      6.74 o 
   6   4  17       34.38       37.37      8.07 o 
   7   4  17        8.43        6.69      8.14 o 
  -7   5  17        4.27        7.63     10.74 o 
  -6   5  17       73.22       84.58      9.42 o 
  -5   5  17       16.86       19.71      8.47 o 
  -4   5  17       19.46       20.93      7.35 o 
  -3   5  17      113.16      108.81      6.86 o 
  -2   5  17       31.94       34.03      6.24 o 
  -1   5  17       11.72       14.38      5.61 o 
   0   5  17      577.01      575.39      8.70 o 
   1   5  17       11.76       13.73      5.09 o 
   2   5  17       31.89       36.03      5.23 o 
   3   5  17      112.89      112.91      5.73 o 
   4   5  17       19.47       20.36      5.95 o 
   5   5  17       16.89       23.00      6.66 o 
   6   5  17       73.21       76.77      8.28 o 
   7   5  17        4.24        6.84      8.92 o 
  -7   6  17      148.46      148.42     10.96 o 
  -6   6  17       67.65       76.11      9.18 o 
  -5   6  17      102.06      102.23      8.13 o 
  -4   6  17       25.13       20.55      7.66 o 
  -3   6  17       15.30       18.08      6.55 o 
  -2   6  17       13.82       18.13      6.50 o 
  -1   6  17      272.57      271.65      6.58 o 
   0   6  17      183.39      180.79      5.83 o 
   1   6  17      272.48      280.67      6.16 o 
   2   6  17       13.78       16.31      5.31 o 
   3   6  17       15.29       17.39      5.66 o 
   4   6  17       25.12       26.40      6.66 o 
   5   6  17      102.00      102.87      6.95 o 
   6   6  17       67.80       83.25      7.73 o 
   7   6  17      148.45      162.43     10.06 o 
  -6   7  17       47.26       42.12      9.44 o 
  -5   7  17       34.75       42.73      8.38 o 
  -4   7  17       16.43       19.72      7.35 o 
  -3   7  17       38.82       45.78      7.15 o 
  -2   7  17       44.09       45.74      6.29 o 
  -1   7  17      165.29      166.80      5.99 o 
   0   7  17       54.36       55.92      6.10 o 
   1   7  17      165.54      168.13      6.35 o 
   2   7  17       44.08       45.38      5.92 o 
   3   7  17       38.90       44.17      5.69 o 
   4   7  17       16.44       12.49      6.40 o 
   5   7  17       34.67       38.94      7.16 o 
   6   7  17       47.26       45.40      8.04 o 
  -6   8  17       48.24       46.40      9.33 o 
  -5   8  17       80.89       73.78      8.50 o 
  -4   8  17       36.17       38.39      7.20 o 
  -3   8  17       50.97       55.17      6.97 o 
  -2   8  17       24.54       29.26      6.72 o 
  -1   8  17       88.86       92.03      6.30 o 
   0   8  17        0.01       -0.37      5.48 o 
   1   8  17       88.94       93.14      6.04 o 
   2   8  17       24.48       24.33      5.91 o 
   3   8  17       51.08       52.33      5.99 o 
   4   8  17       36.18       32.23      6.73 o 
   5   8  17       80.94       76.38      7.63 o 
   6   8  17       48.29       45.43      7.76 o 
  -6   9  17       25.69       23.00      9.90 o 
  -5   9  17       56.53       56.62      9.00 o 
  -4   9  17        4.42       10.10      7.96 o 
  -3   9  17       36.89       35.24      7.28 o 
  -2   9  17      141.16      141.75      6.28 o 
  -1   9  17      127.80      118.95      6.22 o 
   0   9  17       17.01       20.10      5.66 o 
   1   9  17      127.85      127.33      6.29 o 
   2   9  17      141.19      137.87      6.93 o 
   3   9  17       36.92       43.17      6.85 o 
   4   9  17        4.46        8.98      6.45 o 
   5   9  17       56.52       60.56      7.14 o 
   6   9  17       25.73       19.88      8.61 o 
  -5  10  17       13.94       13.67      9.01 o 
  -4  10  17       31.19       45.35      8.19 o 
  -3  10  17       19.67       18.02      7.22 o 
  -2  10  17       57.46       60.33      6.84 o 
  -1  10  17      214.40      221.93      6.60 o 
   0  10  17      271.22      283.58      7.06 o 
   1  10  17      214.68      226.06      7.00 o 
   2  10  17       57.59       65.63      6.46 o 
   3  10  17       19.67       21.48      6.84 o 
   4  10  17       31.05       44.11      7.11 o 
   5  10  17       13.95       17.49      7.45 o 
  -5  11  17       15.61       22.91     10.18 o 
  -4  11  17       19.78       20.20      8.04 o 
  -3  11  17       37.41       41.45      6.84 o 
  -2  11  17       31.04       34.63      6.97 o 
  -1  11  17       53.41       55.80      6.37 o 
   0  11  17        4.35        7.01      6.60 o 
   1  11  17       53.44       58.08      6.69 o 
   2  11  17       31.15       41.45      6.57 o 
   3  11  17       37.52       37.84      7.39 o 
   4  11  17       19.78       25.63      6.92 o 
   5  11  17       15.61       19.01      8.01 o 
  -4  12  17       25.00       31.17      8.69 o 
  -3  12  17       34.15       36.19      7.80 o 
  -2  12  17       23.57       26.72      7.40 o 
  -1  12  17       45.89       50.55      6.79 o 
   0  12  17       11.73       18.24      6.54 o 
   1  12  17       45.89       51.11      6.93 o 
   2  12  17       23.68       26.69      6.72 o 
   3  12  17       34.10       35.33      7.18 o 
   4  12  17       25.03       30.94      7.58 o 
  -3  13  17        8.54        8.67      7.66 o 
  -2  13  17        1.39        2.05      7.53 o 
  -1  13  17       65.19       72.92      7.40 o 
   0  13  17        4.48        6.82      7.03 o 
   1  13  17       65.13       79.13      7.30 o 
   2  13  17        1.40        3.69      7.18 o 
   3  13  17        8.55       14.97      7.85 o 
  -2  14  17      105.20       97.68      7.95 o 
  -1  14  17        2.10        2.56      7.21 o 
   0  14  17        1.62        7.62      7.42 o 
   1  14  17        2.12        5.24      7.82 o 
   2  14  17      105.41       89.77      7.60 o 
   0   0  18        0.85        2.24      7.72 o 
   1   0  18        2.95        3.48      5.61 o 
   2   0  18        4.17       12.69      6.02 o 
   3   0  18      231.87      250.15      6.99 o 
   4   0  18      106.92      109.38      6.67 o 
   5   0  18        2.65        8.83      7.14 o 
   6   0  18        6.58        9.62      8.35 o 
   7   0  18       58.46       47.90      9.09 o 
  -7   1  18       47.95       57.15      9.10 o 
  -6   1  18       41.40       50.00      8.48 o 
  -5   1  18      188.37      197.28      7.89 o 
  -4   1  18      316.67      298.59      7.72 o 
  -3   1  18       56.93       72.04      6.88 o 
  -2   1  18       18.50       15.68      5.98 o 
  -1   1  18       33.26       32.95      5.60 o 
   0   1  18       44.77       53.00      5.91 o 
   1   1  18       33.24       32.38      5.95 o 
   2   1  18       18.49       20.73      6.00 o 
   3   1  18       56.84       70.39      6.78 o 
   4   1  18      316.64      299.87      8.57 o 
   5   1  18      188.24      191.60      7.66 o 
   6   1  18       41.31       54.64      8.74 o 
   7   1  18       48.04       50.25      9.73 o 
  -7   2  18       14.45       13.47      9.52 o 
  -6   2  18       58.35       63.06      9.29 o 
  -5   2  18       28.39       29.77      8.41 o 
  -4   2  18       17.87       15.25      7.94 o 
  -3   2  18       15.59       16.87      6.63 o 
  -2   2  18      115.20      112.84      6.08 o 
  -1   2  18      180.65      172.33      6.49 o 
   0   2  18      262.63      275.49      6.17 o 
   1   2  18      180.58      177.93      6.02 o 
   2   2  18      115.42      115.18      5.64 o 
   3   2  18       15.54       12.58      6.16 o 
   4   2  18       17.96       17.53      6.75 o 
   5   2  18       28.45       29.16      7.83 o 
   6   2  18       58.21       58.33      8.27 o 
   7   2  18       14.48       17.90      9.98 o 
  -7   3  18       35.33       29.36     10.48 o 
  -6   3  18        3.29        8.97      8.83 o 
  -5   3  18       21.54       21.15      8.11 o 
  -4   3  18       84.17       80.25      7.25 o 
  -3   3  18      140.84      142.25      7.13 o 
  -2   3  18       21.89       20.64      6.12 o 
  -1   3  18      619.69      611.00     13.89 o 
   0   3  18      649.43      667.57     13.65 o 
   1   3  18      620.26      616.56     11.31 o 
   2   3  18       21.96       19.45      5.39 o 
   3   3  18      140.88      144.97      6.26 o 
   4   3  18       84.15       75.59      6.41 o 
   5   3  18       21.58       23.98      7.13 o 
   6   3  18        3.29        8.12      7.43 o 
   7   3  18       35.32       26.58      9.78 o 
  -7   4  18        2.10        2.15     11.46 o 
  -6   4  18        9.98       13.62      9.23 o 
  -5   4  18        2.46        5.03      8.01 o 
  -4   4  18       25.23       28.90      7.68 o 
  -3   4  18       96.81       94.09      6.95 o 
  -2   4  18       61.24       65.84      6.17 o 
  -1   4  18      157.65      164.94      6.02 o 
   0   4  18        2.82        5.17      5.37 o 
   1   4  18      157.91      174.29      5.91 o 
   2   4  18       61.26       65.38      5.91 o 
   3   4  18       96.71       96.48      6.42 o 
   4   4  18       25.27       29.23      6.67 o 
   5   4  18        2.46        9.01      7.05 o 
   6   4  18        9.91       14.85      7.59 o 
   7   4  18        2.09        2.71      8.37 o 
  -7   5  18       17.39       17.20     10.54 o 
  -6   5  18       13.69       26.61      9.36 o 
  -5   5  18       12.53       14.57      8.07 o 
  -4   5  18       11.72        8.86      7.77 o 
  -3   5  18       99.43      103.70      6.86 o 
  -2   5  18       19.26       13.82      6.49 o 
  -1   5  18      138.58      149.89      6.56 o 
   0   5  18        0.78        3.42      5.49 o 
   1   5  18      138.60      146.77      5.58 o 
   2   5  18       19.23       20.67      5.86 o 
   3   5  18       99.55      105.94      6.26 o 
   4   5  18       11.69       11.20      6.16 o 
   5   5  18       12.48       15.14      6.97 o 
   6   5  18       13.73       26.44      8.25 o 
   7   5  18       17.45       14.14      8.72 o 
  -6   6  18       13.02       15.29      9.20 o 
  -5   6  18       21.38       27.59      7.64 o 
  -4   6  18       33.98       40.65      7.58 o 
  -3   6  18       18.67       19.97      6.81 o 
  -2   6  18       55.24       54.63      6.51 o 
  -1   6  18       35.92       41.31      6.31 o 
   0   6  18      226.81      215.14      6.33 o 
   1   6  18       35.95       39.80      5.51 o 
   2   6  18       55.23       53.88      5.74 o 
   3   6  18       18.73       18.96      5.74 o 
   4   6  18       33.97       40.84      6.37 o 
   5   6  18       21.36       29.37      6.98 o 
   6   6  18       12.99       11.96      8.03 o 
  -6   7  18       20.36       19.28      9.80 o 
  -5   7  18       66.06       67.62      8.49 o 
  -4   7  18       84.34       84.30      7.93 o 
  -3   7  18       42.25       42.69      6.87 o 
  -2   7  18       85.60       84.56      6.95 o 
  -1   7  18       96.08      105.23      6.24 o 
   0   7  18       16.36       16.62      5.80 o 
   1   7  18       96.15       93.98      6.16 o 
   2   7  18       85.51       82.10      5.90 o 
   3   7  18       42.10       43.24      6.01 o 
   4   7  18       84.34       87.37      6.61 o 
   5   7  18       65.86       60.64      7.44 o 
   6   7  18       20.40       20.81      7.97 o 
  -6   8  18       40.39       26.73      9.58 o 
  -5   8  18       28.21       32.68      8.25 o 
  -4   8  18        8.27       17.16      7.76 o 
  -3   8  18       36.59       30.08      7.10 o 
  -2   8  18       26.35       26.96      6.64 o 
  -1   8  18       93.81       93.39      6.16 o 
   0   8  18      553.14      555.06      8.62 o 
   1   8  18       93.65       89.35      5.78 o 
   2   8  18       26.23       26.07      6.14 o 
   3   8  18       36.51       34.98      6.13 o 
   4   8  18        8.18       16.60      6.41 o 
   5   8  18       28.24       25.67      7.72 o 
   6   8  18       40.43       27.19      8.01 o 
  -5   9  18       64.86       67.14      9.82 o 
  -4   9  18       22.66       32.14      7.56 o 
  -3   9  18        0.03        3.21      7.37 o 
  -2   9  18      118.15      114.81      6.78 o 
  -1   9  18       73.75       77.26      6.49 o 
   0   9  18       76.93       68.05      6.48 o 
   1   9  18       73.75       78.68      6.30 o 
   2   9  18      118.17      124.87      6.42 o 
   3   9  18        0.04        1.61      6.10 o 
   4   9  18       22.63       28.09      6.82 o 
   5   9  18       64.95       65.63      8.31 o 
  -5  10  18       55.72       52.85      9.05 o 
  -4  10  18        0.78        5.50      8.26 o 
  -3  10  18       24.50       14.71      7.75 o 
  -2  10  18       84.61       94.23      6.66 o 
  -1  10  18       92.79       91.40      6.49 o 
   0  10  18        1.51        1.24      6.10 o 
   1  10  18       92.90       98.90      6.71 o 
   2  10  18       84.36       92.50      6.75 o 
   3  10  18       24.57       21.87      6.68 o 
   4  10  18        0.78        5.97      6.90 o 
   5  10  18       55.74       62.97      7.69 o 
  -4  11  18       37.89       37.59      8.77 o 
  -3  11  18       14.71       20.09      7.95 o 
  -2  11  18       13.22       15.84      7.39 o 
  -1  11  18       70.23       73.86      7.07 o 
   0  11  18       44.75       44.69      6.89 o 
   1  11  18       70.25       70.88      6.68 o 
   2  11  18       13.18       17.61      6.88 o 
   3  11  18       14.65       17.73      7.46 o 
   4  11  18       37.93       35.26      7.32 o 
  -4  12  18       35.69       34.29      9.42 o 
  -3  12  18       39.46       45.10      8.27 o 
  -2  12  18       42.83       49.87      6.84 o 
  -1  12  18        5.98        6.13      6.99 o 
   0  12  18       21.43       21.78      6.89 o 
   1  12  18        5.98        7.38      6.86 o 
   2  12  18       42.94       49.38      7.16 o 
   3  12  18       39.41       48.64      7.59 o 
   4  12  18       35.77       33.97      7.71 o 
  -3  13  18       33.93       32.00      8.07 o 
  -2  13  18        5.74       11.74      7.42 o 
  -1  13  18        3.13        4.23      7.03 o 
   0  13  18       15.34       13.01      7.42 o 
   1  13  18        3.17       10.46      7.26 o 
   2  13  18        5.75        7.66      7.60 o 
   3  13  18       34.00       28.25      8.06 o 
  -1  14  18        2.83        3.01      7.36 o 
   0  14  18       19.95       21.56      7.78 o 
   1  14  18        2.84       11.07      7.88 o 
   1   0  19        2.48        4.71      5.33 o 
   2   0  19       69.50       70.51      5.76 o 
   3   0  19      607.17      597.05      9.98 o 
   4   0  19       14.65       13.18      6.88 o 
   5   0  19       28.88       26.84      7.61 o 
   6   0  19        1.11       -0.21      8.18 o 
   7   0  19       31.18       38.02      9.79 o 
  -7   1  19       46.68       45.80      9.68 o 
  -6   1  19       83.41       92.60      8.50 o 
  -5   1  19        8.68       18.27      7.46 o 
  -4   1  19      287.53      265.06      7.57 o 
  -3   1  19      151.64      150.78      6.19 o 
  -2   1  19       73.99       77.63      5.62 o 
  -1   1  19      200.30      191.30      5.90 o 
   0   1  19       67.29       71.65      5.84 o 
   1   1  19      200.82      202.97      6.44 o 
   2   1  19       74.13       76.29      6.11 o 
   3   1  19      151.95      143.56      6.63 o 
   4   1  19      287.70      268.69      7.70 o 
   5   1  19        8.62       14.87      7.71 o 
   6   1  19       83.51       84.74      9.08 o 
   7   1  19       46.67       50.96      8.96 o 
  -7   2  19       19.85       19.71      9.78 o 
  -6   2  19        0.92        6.27      8.31 o 
  -5   2  19        4.32       10.37      8.19 o 
  -4   2  19        2.60       -1.50      7.50 o 
  -3   2  19       97.43      103.54      6.59 o 
  -2   2  19       58.64       52.19      6.08 o 
  -1   2  19      198.15      200.36      6.55 o 
   0   2  19       13.64       17.57      5.86 o 
   1   2  19      198.06      202.15      6.22 o 
   2   2  19       58.56       54.51      6.10 o 
   3   2  19       97.38      107.60      6.89 o 
   4   2  19        2.59        1.12      7.41 o 
   5   2  19        4.34        5.22      7.29 o 
   6   2  19        0.92        0.21      8.23 o 
   7   2  19       19.80       15.11      9.39 o 
  -7   3  19       18.86       14.10     10.80 o 
  -6   3  19       32.72       25.04      9.34 o 
  -5   3  19       39.08       45.24      7.91 o 
  -4   3  19       69.76       71.60      7.81 o 
  -3   3  19      172.29      181.93      7.37 o 
  -2   3  19      378.76      358.15      7.08 o 
  -1   3  19      160.99      163.45      6.39 o 
   0   3  19        5.69       12.18      6.00 o 
   1   3  19      160.78      169.17      6.06 o 
   2   3  19      378.72      363.36      6.17 o 
   3   3  19      172.69      183.52      6.77 o 
   4   3  19       69.61       70.41      6.95 o 
   5   3  19       39.09       45.48      6.87 o 
   6   3  19       32.77       33.95      8.81 o 
   7   3  19       18.92       16.48      9.52 o 
  -7   4  19       24.11       22.03     11.75 o 
  -6   4  19       17.26       21.72     10.37 o 
  -5   4  19       19.19       22.64      8.55 o 
  -4   4  19       52.51       55.61      7.43 o 
  -3   4  19       36.23       34.60      7.10 o 
  -2   4  19      263.67      250.24      6.83 o 
  -1   4  19       20.21       19.46      6.58 o 
   0   4  19      131.45      138.80      5.81 o 
   1   4  19       20.30       15.42      5.66 o 
   2   4  19      263.39      254.72      6.02 o 
   3   4  19       36.15       33.17      6.20 o 
   4   4  19       52.64       56.13      6.42 o 
   5   4  19       19.21       24.45      6.86 o 
   6   4  19       17.21       14.68      7.64 o 
   7   4  19       24.13       28.62      9.44 o 
  -6   5  19       65.07       67.12      9.70 o 
  -5   5  19       49.70       55.06      8.13 o 
  -4   5  19       62.33       70.74      7.74 o 
  -3   5  19      215.55      205.47      7.34 o 
  -2   5  19      159.71      164.48      7.10 o 
  -1   5  19       43.89       45.03      6.08 o 
   0   5  19       47.61       47.12      5.61 o 
   1   5  19       43.91       43.17      5.85 o 
   2   5  19      159.77      159.29      6.54 o 
   3   5  19      215.55      215.32      6.39 o 
   4   5  19       62.34       66.84      6.72 o 
   5   5  19       49.81       51.54      7.20 o 
   6   5  19       65.16       66.94      8.11 o 
  -6   6  19       25.83       20.42     10.02 o 
  -5   6  19       13.68       15.58      8.05 o 
  -4   6  19       12.74       16.78      7.76 o 
  -3   6  19      113.35       97.65      7.56 o 
  -2   6  19       38.44       43.57      6.82 o 
  -1   6  19       33.84       32.86      6.47 o 
   0   6  19      259.01      249.66      6.95 o 
   1   6  19       33.86       34.00      5.92 o 
   2   6  19       38.58       38.23      5.60 o 
   3   6  19      113.20      107.56      5.77 o 
   4   6  19       12.70       20.97      6.55 o 
   5   6  19       13.71       14.44      7.14 o 
   6   6  19       25.75       26.01      7.93 o 
  -6   7  19        0.69       10.44      9.72 o 
  -5   7  19       22.25       23.28      8.53 o 
  -4   7  19        7.97        5.96      7.97 o 
  -3   7  19       12.75       17.82      7.74 o 
  -2   7  19       23.44       24.06      6.75 o 
  -1   7  19      130.62      138.94      6.67 o 
   0   7  19       22.80       24.69      5.65 o 
   1   7  19      130.97      138.09      6.23 o 
   2   7  19       23.40       22.38      5.71 o 
   3   7  19       12.76       18.08      5.90 o 
   4   7  19        8.02       10.95      6.75 o 
   5   7  19       22.28       23.56      7.23 o 
   6   7  19        0.70        3.89      8.67 o 
  -6   8  19        7.62        8.12     11.03 o 
  -5   8  19       20.14       23.04      9.00 o 
  -4   8  19       13.53       11.94      7.81 o 
  -3   8  19        2.82        6.70      6.71 o 
  -2   8  19       38.24       38.18      6.77 o 
  -1   8  19       48.82       46.81      6.71 o 
   0   8  19      121.37      123.25      6.37 o 
   1   8  19       48.84       51.62      6.11 o 
   2   8  19       38.20       41.38      6.03 o 
   3   8  19        2.81        4.37      6.28 o 
   4   8  19       13.47       11.39      6.80 o 
   5   8  19       20.16       20.84      7.83 o 
   6   8  19        7.61       12.01     10.88 o 
  -5   9  19        5.85        9.23      9.05 o 
  -4   9  19       36.41       30.14      8.02 o 
  -3   9  19        5.35        2.09      7.56 o 
  -2   9  19       35.87       38.31      7.62 o 
  -1   9  19      119.64      134.83      6.99 o 
   0   9  19      105.45      111.86      6.30 o 
   1   9  19      119.76      134.82      6.42 o 
   2   9  19       35.84       43.22      6.53 o 
   3   9  19        5.39        7.08      6.57 o 
   4   9  19       36.42       29.60      7.07 o 
   5   9  19        5.86        8.73      8.16 o 
  -5  10  19       13.61       20.36      9.23 o 
  -4  10  19       45.84       50.96      8.79 o 
  -3  10  19       84.91       92.42      7.62 o 
  -2  10  19       19.64       18.91      6.83 o 
  -1  10  19      312.11      322.21      6.94 o 
   0  10  19      236.29      242.62      6.99 o 
   1  10  19      312.01      316.05      7.21 o 
   2  10  19       19.60       23.38      6.78 o 
   3  10  19       84.77       85.62      6.71 o 
   4  10  19       45.80       46.26      7.61 o 
   5  10  19       13.64       16.90      8.31 o 
  -4  11  19        8.70        9.77      9.19 o 
  -3  11  19        1.25        3.82      8.23 o 
  -2  11  19        1.45        7.67      6.88 o 
  -1  11  19        3.66        4.19      6.63 o 
   0  11  19       24.98       26.70      6.80 o 
   1  11  19        3.66        5.94      6.93 o 
   2  11  19        1.45        3.32      7.10 o 
   3  11  19        1.25        7.72      7.67 o 
   4  11  19        8.69        5.73      7.37 o 
  -3  12  19        1.83        3.67      8.56 o 
  -2  12  19       30.40       30.73      7.10 o 
  -1  12  19       21.27       21.96      6.92 o 
   0  12  19       36.86       37.49      7.17 o 
   1  12  19       21.30       22.41      7.36 o 
   2  12  19       30.30       34.88      7.42 o 
   3  12  19        1.83        2.40      7.56 o 
  -2  13  19       40.24       38.07      7.94 o 
  -1  13  19        7.98        9.04      7.37 o 
   0  13  19        0.00        3.07      7.04 o 
   1  13  19        8.01        8.40      7.33 o 
   2  13  19       40.31       38.01      7.71 o 
   0   0  20       13.89        8.05      7.80 o 
   1   0  20       88.40       87.32      6.11 o 
   2   0  20       41.38       43.44      5.90 o 
   3   0  20      137.78      141.38      6.60 o 
   4   0  20       18.52       16.98      7.13 o 
   5   0  20       58.45       58.52      8.17 o 
   6   0  20        2.69        3.08      9.02 o 
   7   0  20        3.40       10.31      9.96 o 
  -7   1  20       26.43       23.02      9.94 o 
  -6   1  20       20.56       21.61      8.95 o 
  -5   1  20       71.21       65.88      8.22 o 
  -4   1  20       29.91       25.26      7.41 o 
  -3   1  20       66.38       56.11      6.92 o 
  -2   1  20      241.54      232.84      6.31 o 
  -1   1  20        7.61        7.45      5.41 o 
   0   1  20       14.32       20.25      5.49 o 
   1   1  20        7.56        6.41      6.08 o 
   2   1  20      241.56      233.59      6.64 o 
   3   1  20       66.19       66.13      6.12 o 
   4   1  20       29.81       21.66      6.88 o 
   5   1  20       71.18       72.36      7.64 o 
   6   1  20       20.61       25.18      7.93 o 
   7   1  20       26.50       26.27      9.87 o 
  -7   2  20        2.18        9.13     17.55 o 
  -6   2  20        9.56       13.06      8.62 o 
  -5   2  20       13.61       20.97      7.59 o 
  -4   2  20        5.50        4.38      7.61 o 
  -3   2  20      132.60      134.60      7.12 o 
  -2   2  20      263.54      268.24      7.05 o 
  -1   2  20        8.49       11.01      5.62 o 
   0   2  20       33.31       35.02      5.81 o 
   1   2  20        8.51        9.78      6.06 o 
   2   2  20      263.52      270.71      6.82 o 
   3   2  20      132.82      131.53      7.35 o 
   4   2  20        5.55        7.68      7.63 o 
   5   2  20       13.70       22.00      8.13 o 
   6   2  20        9.51       12.79      8.36 o 
   7   2  20        2.18        6.55     13.00 o 
  -6   3  20        4.52       11.15      9.34 o 
  -5   3  20       18.45       28.38      9.02 o 
  -4   3  20       32.67       35.44      7.36 o 
  -3   3  20       68.58       75.91      7.17 o 
  -2   3  20       30.74       27.39      6.51 o 
  -1   3  20       48.15       49.10      6.76 o 
   0   3  20      249.67      234.25      6.95 o 
   1   3  20       48.08       45.16      5.97 o 
   2   3  20       30.61       24.96      5.56 o 
   3   3  20       68.49       78.84      6.41 o 
   4   3  20       32.67       36.20      6.59 o 
   5   3  20       18.47       23.23      7.76 o 
   6   3  20        4.51        4.39      8.98 o 
  -6   4  20       53.83       63.67     10.70 o 
  -5   4  20       74.88       85.04      8.93 o 
  -4   4  20       50.24       55.76      7.61 o 
  -3   4  20       21.58       22.60      6.62 o 
  -2   4  20      191.95      191.19      6.65 o 
  -1   4  20      103.55      106.52      6.50 o 
   0   4  20       33.10       36.55      5.79 o 
   1   4  20      103.32      110.87      6.06 o 
   2   4  20      191.73      189.88      6.05 o 
   3   4  20       21.57       15.20      6.20 o 
   4   4  20       50.19       47.84      6.86 o 
   5   4  20       74.99       79.61      7.13 o 
   6   4  20       53.78       64.11      8.42 o 
  -6   5  20       26.80       25.90     10.15 o 
  -5   5  20        2.63        0.70      8.41 o 
  -4   5  20       89.54       95.58      7.81 o 
  -3   5  20       46.49       54.60      7.32 o 
  -2   5  20       18.37       24.67      6.57 o 
  -1   5  20      137.70      142.19      6.36 o 
   0   5  20      110.09      123.84      6.05 o 
   1   5  20      137.61      142.22      6.31 o 
   2   5  20       18.31       18.57      5.45 o 
   3   5  20       46.40       52.93      6.28 o 
   4   5  20       89.59       92.18      7.16 o 
   5   5  20        2.62        3.38      7.30 o 
   6   5  20       26.93       28.51      7.92 o 
  -6   6  20       18.08       14.35     10.15 o 
  -5   6  20       23.71       18.68      8.94 o 
  -4   6  20        7.24        9.96      8.31 o 
  -3   6  20      137.09      123.29      7.92 o 
  -2   6  20       13.27       16.17      7.01 o 
  -1   6  20       84.82       85.37      6.68 o 
   0   6  20        3.51        5.11      5.83 o 
   1   6  20       84.65       86.55      6.49 o 
   2   6  20       13.22       17.25      6.20 o 
   3   6  20      137.05      121.24      6.96 o 
   4   6  20        7.31        6.23      7.51 o 
   5   6  20       23.67       19.98      7.72 o 
   6   6  20       18.05       21.30      8.20 o 
  -6   7  20       38.36       37.56     11.22 o 
  -5   7  20       47.05       47.41      9.02 o 
  -4   7  20       17.46       21.44      8.08 o 
  -3   7  20       87.78       80.63      7.75 o 
  -2   7  20       49.61       52.98      6.81 o 
  -1   7  20      173.69      179.50      7.00 o 
   0   7  20        2.19        5.78      6.47 o 
   1   7  20      173.99      180.58      6.19 o 
   2   7  20       49.57       53.75      5.93 o 
   3   7  20       87.69       80.84      6.41 o 
   4   7  20       17.40       15.82      6.99 o 
   5   7  20       46.98       55.54      7.69 o 
   6   7  20       38.42       39.85      8.82 o 
  -5   8  20        8.06       12.06      9.57 o 
  -4   8  20       69.95       71.36      8.33 o 
  -3   8  20        1.36        2.86      7.87 o 
  -2   8  20       23.26       21.24      7.35 o 
  -1   8  20       98.07      103.03      7.01 o 
   0   8  20      321.82      335.35      7.28 o 
   1   8  20       98.02      107.55      6.45 o 
   2   8  20       23.20       22.94      6.43 o 
   3   8  20        1.38        1.74      6.56 o 
   4   8  20       70.10       75.00      7.24 o 
   5   8  20        8.02        9.65      7.63 o 
  -5   9  20        4.69        8.99      9.18 o 
  -4   9  20       16.56       15.18      8.37 o 
  -3   9  20       18.10       22.93      7.59 o 
  -2   9  20       46.20       47.22      7.56 o 
  -1   9  20       67.59       68.36      7.36 o 
   0   9  20      112.37      116.62      7.07 o 
   1   9  20       67.65       74.43      7.05 o 
   2   9  20       46.35       47.70      6.40 o 
   3   9  20       18.11       19.06      6.76 o 
   4   9  20       16.53       16.29      7.59 o 
   5   9  20        4.71        6.93      7.96 o 
  -4  10  20       72.13       77.79      9.35 o 
  -3  10  20       24.75       22.24      7.74 o 
  -2  10  20        3.08        6.84      7.80 o 
  -1  10  20       14.26       21.83      6.66 o 
   0  10  20        0.01        3.01      6.85 o 
   1  10  20       14.29       22.15      6.94 o 
   2  10  20        3.08        4.59      6.78 o 
   3  10  20       24.68       25.35      7.13 o 
   4  10  20       72.14       74.65      7.79 o 
  -4  11  20       49.36       52.79     13.45 o 
  -3  11  20       46.79       40.40      8.37 o 
  -2  11  20       21.56       24.21      7.83 o 
  -1  11  20       38.03       42.38      7.54 o 
   0  11  20       73.35       80.19      6.94 o 
   1  11  20       37.95       42.55      7.05 o 
   2  11  20       21.57       23.01      7.67 o 
   3  11  20       46.80       41.31      6.90 o 
   4  11  20       49.23       49.92     10.85 o 
  -3  12  20        1.64        7.59      8.89 o 
  -2  12  20       11.17        9.92      7.74 o 
  -1  12  20       17.92       16.73      7.13 o 
   0  12  20        3.70       13.95      6.93 o 
   1  12  20       17.92       16.57      7.09 o 
   2  12  20       11.18       10.81      7.74 o 
   3  12  20        1.64        7.59      7.73 o 
  -1  13  20       26.22       19.39      7.66 o 
   0  13  20       48.20       55.25      7.66 o 
   1  13  20       26.29       23.23      7.81 o 
   1   0  21        0.42        5.13      6.00 o 
   2   0  21      195.21      204.39      6.69 o 
   3   0  21      503.47      503.19      8.37 o 
   4   0  21        0.18        1.69      7.32 o 
   5   0  21      105.60      109.49      7.83 o 
   6   0  21       69.91       68.11      8.37 o 
  -6   1  21       11.82       11.96      9.24 o 
  -5   1  21       88.20       75.29      8.31 o 
  -4   1  21      220.11      215.33      7.58 o 
  -3   1  21       73.64       69.95      6.74 o 
  -2   1  21       69.44       76.60      6.23 o 
  -1   1  21      213.03      224.07      6.33 o 
   0   1  21       39.02       46.12      5.89 o 
   1   1  21      213.10      216.62      6.30 o 
   2   1  21       69.52       79.63      6.08 o 
   3   1  21       73.50       72.40      6.44 o 
   4   1  21      220.46      216.03      7.63 o 
   5   1  21       88.22       82.13      8.25 o 
   6   1  21       11.87       12.04      8.50 o 
  -6   2  21       32.60       35.41      8.93 o 
  -5   2  21       37.18       37.70      7.90 o 
  -4   2  21       23.00       21.28      7.60 o 
  -3   2  21       21.82       28.67      6.55 o 
  -2   2  21       81.81       82.70      6.07 o 
  -1   2  21        0.71        5.98      5.84 o 
   0   2  21      200.55      216.62      6.16 o 
   1   2  21        0.70        6.08      5.97 o 
   2   2  21       81.93       85.54      6.58 o 
   3   2  21       21.82       26.80      7.04 o 
   4   2  21       22.99       19.97      7.26 o 
   5   2  21       37.28       31.08      8.30 o 
   6   2  21       32.65       28.82      9.68 o 
  -6   3  21        0.82        2.66     10.04 o 
  -5   3  21       52.38       55.98      9.81 o 
  -4   3  21        1.86        1.33      7.74 o 
  -3   3  21       56.03       60.75      7.25 o 
  -2   3  21       65.06       60.22      6.80 o 
  -1   3  21       81.16       81.35      6.42 o 
   0   3  21      106.12      109.59      6.09 o 
   1   3  21       81.31       85.28      6.27 o 
   2   3  21       64.93       66.16      6.12 o 
   3   3  21       56.02       60.56      6.39 o 
   4   3  21        1.83        4.82      6.95 o 
   5   3  21       52.44       60.92      8.20 o 
   6   3  21        0.82        4.88      8.49 o 
  -6   4  21       42.66       41.68     10.33 o 
  -5   4  21        2.26        6.02      9.36 o 
  -4   4  21       29.11       30.61      7.59 o 
  -3   4  21        2.88       10.36      6.71 o 
  -2   4  21      156.73      152.89      7.31 o 
  -1   4  21      491.69      514.38     11.38 o 
   0   4  21        8.76        6.21      6.46 o 
   1   4  21      491.71      510.19      9.43 o 
   2   4  21      156.64      153.55      6.56 o 
   3   4  21        2.89        1.10      6.33 o 
   4   4  21       29.03       34.07      7.30 o 
   5   4  21        2.29        4.22      7.82 o 
   6   4  21       42.63       44.74      9.35 o 
  -6   5  21       63.41       54.44     11.31 o 
  -5   5  21        6.43        5.81      8.36 o 
  -4   5  21       83.88       87.33      7.99 o 
  -3   5  21       50.81       60.30      7.07 o 
  -2   5  21        4.43        7.32      6.66 o 
  -1   5  21      125.78      121.41      7.06 o 
   0   5  21       96.77      103.19      6.55 o 
   1   5  21      125.81      120.99      6.20 o 
   2   5  21        4.43        2.52      5.85 o 
   3   5  21       50.71       59.84      6.80 o 
   4   5  21       83.63       82.11      7.11 o 
   5   5  21        6.44       10.03      8.07 o 
   6   5  21       63.59       58.33      8.75 o 
  -5   6  21       52.03       48.32      8.93 o 
  -4   6  21       20.38       20.82      7.67 o 
  -3   6  21       21.25       23.98      7.76 o 
  -2   6  21       13.24       14.34      6.89 o 
  -1   6  21      143.24      148.33      6.74 o 
   0   6  21       35.44       36.83      5.94 o 
   1   6  21      143.01      147.27      6.94 o 
   2   6  21       13.23       18.63      6.33 o 
   3   6  21       21.18       13.84      6.58 o 
   4   6  21       20.46       27.56      7.21 o 
   5   6  21       52.13       51.34      8.05 o 
   6   6  21        8.71       11.25     24.82 o 
  -5   7  21        8.18        6.59      8.96 o 
  -4   7  21       40.09       49.43      8.03 o 
  -3   7  21       19.77       18.92      7.91 o 
  -2   7  21        4.52        7.32      7.50 o 
  -1   7  21        0.41        2.78      7.11 o 
   0   7  21       67.36       77.20      6.48 o 
   1   7  21        0.41        1.29      6.70 o 
   2   7  21        4.47        0.44      6.19 o 
   3   7  21       19.70       20.32      6.56 o 
   4   7  21       40.10       53.84      7.22 o 
   5   7  21        8.19       14.42      8.47 o 
  -5   8  21       77.16       57.02      9.64 o 
  -4   8  21       34.33       42.09      8.73 o 
  -3   8  21        0.37        1.03      7.67 o 
  -2   8  21       27.97       25.95      7.11 o 
  -1   8  21       19.70       21.71      7.21 o 
   0   8  21      455.47      465.38     12.34 o 
   1   8  21       19.67       22.01      6.22 o 
   2   8  21       27.98       29.03      6.36 o 
   3   8  21        0.39        4.77      6.86 o 
   4   8  21       34.40       41.32      7.70 o 
   5   8  21       77.13       63.50      8.16 o 
  -4   9  21       15.83       12.48      9.76 o 
  -3   9  21       12.73       17.04      7.77 o 
  -2   9  21       31.65       32.30      7.57 o 
  -1   9  21      117.95      123.75      7.35 o 
   0   9  21       46.17       45.35      6.75 o 
   1   9  21      118.17      121.15      7.28 o 
   2   9  21       31.68       33.36      6.74 o 
   3   9  21       12.78       12.36      7.02 o 
   4   9  21       15.84       16.49      7.45 o 
  -4  10  21       32.13       45.82      9.44 o 
  -3  10  21        5.40        1.49      8.48 o 
  -2  10  21       16.27       17.79      8.38 o 
  -1  10  21      208.59      207.66      8.42 o 
   0  10  21       62.52       58.99      6.95 o 
   1  10  21      208.37      224.46      7.56 o 
   2  10  21       16.26       19.07      7.02 o 
   3  10  21        5.43        3.94      7.13 o 
   4  10  21       32.06       34.62      8.07 o 
  -3  11  21       21.12       22.94      8.34 o 
  -2  11  21        3.56        9.75      8.36 o 
  -1  11  21       74.98       72.88      7.66 o 
   0  11  21        1.41        4.16      7.28 o 
   1  11  21       75.05       71.09      7.39 o 
   2  11  21        3.53        7.53      7.46 o 
   3  11  21       21.13       23.99      7.52 o 
  -2  12  21       46.76       40.68      8.94 o 
  -1  12  21        7.66        5.63      7.90 o 
   0  12  21       14.74       21.68      7.15 o 
   1  12  21        7.70        7.18      7.62 o 
   2  12  21       46.69       31.33      7.93 o 
   0   0  22       39.57       41.66      8.54 o 
   1   0  22        0.01        2.75      6.18 o 
   2   0  22        0.92        1.26      6.05 o 
   3   0  22        4.62        2.68      6.75 o 
   4   0  22       90.32       97.71      7.55 o 
   5   0  22        0.49        7.60      8.20 o 
   6   0  22        9.42       13.93      8.74 o 
  -6   1  22        3.28       10.69      9.07 o 
  -5   1  22       68.87       64.93      8.20 o 
  -4   1  22        7.75        1.51      7.29 o 
  -3   1  22        0.70        7.73      6.93 o 
  -2   1  22      114.53      112.47      6.43 o 
  -1   1  22        8.38       10.80      5.78 o 
   0   1  22       22.13       22.31      5.94 o 
   1   1  22        8.40       10.06      6.21 o 
   2   1  22      114.49      112.95      6.75 o 
   3   1  22        0.71        7.21      6.71 o 
   4   1  22        7.70       12.07      8.15 o 
   5   1  22       68.82       66.64      8.62 o 
   6   1  22        3.30        4.72      9.50 o 
  -6   2  22       14.82       11.70      8.92 o 
  -5   2  22      145.87      153.81      9.06 o 
  -4   2  22       74.90       76.00      7.75 o 
  -3   2  22      107.96      110.67      6.74 o 
  -2   2  22       13.52       10.34      6.50 o 
  -1   2  22       87.56       92.34      6.70 o 
   0   2  22       54.33       51.52      6.06 o 
   1   2  22       87.67       89.40      6.46 o 
   2   2  22       13.56       14.06      6.06 o 
   3   2  22      108.22      115.74      7.54 o 
   4   2  22       74.92       83.86      7.99 o 
   5   2  22      145.60      152.08      8.24 o 
   6   2  22       14.80       13.86      9.61 o 
  -6   3  22       15.18       17.88      9.11 o 
  -5   3  22        5.87       13.74      8.80 o 
  -4   3  22       94.81       89.65      8.09 o 
  -3   3  22       45.29       45.09      7.23 o 
  -2   3  22      167.46      172.66      7.06 o 
  -1   3  22      102.36      101.57      6.32 o 
   0   3  22      366.19      369.73      7.01 o 
   1   3  22      102.24      103.26      6.14 o 
   2   3  22      167.54      179.87      6.54 o 
   3   3  22       45.28       49.87      7.61 o 
   4   3  22       94.77       92.07      7.90 o 
   5   3  22        5.85        9.83      8.45 o 
   6   3  22       15.14       19.63      9.76 o 
  -6   4  22        1.58        2.47      9.97 o 
  -5   4  22        8.20        5.98      8.96 o 
  -4   4  22       16.56       16.44      7.98 o 
  -3   4  22       27.27       34.62      7.22 o 
  -2   4  22       15.78       18.78      6.98 o 
  -1   4  22       18.94       20.93      6.67 o 
   0   4  22      136.95      139.42      6.85 o 
   1   4  22       18.85       18.71      5.94 o 
   2   4  22       15.78       20.63      5.81 o 
   3   4  22       27.20       33.00      6.97 o 
   4   4  22       16.49       18.81      6.76 o 
   5   4  22        8.19       10.07      8.42 o 
   6   4  22        1.58        5.78      9.38 o 
  -5   5  22       17.42       20.38      9.79 o 
  -4   5  22       79.92       87.66      8.19 o 
  -3   5  22       19.18       21.53      7.35 o 
  -2   5  22      141.87      154.22      7.37 o 
  -1   5  22      130.18      127.66      6.84 o 
   0   5  22      163.96      161.70      6.70 o 
   1   5  22      130.16      129.10      6.66 o 
   2   5  22      141.82      142.39      6.70 o 
   3   5  22       19.20       24.13      7.02 o 
   4   5  22       79.91       91.63      7.53 o 
   5   5  22       17.45       19.40      8.08 o 
  -5   6  22       13.86       22.31      8.77 o 
  -4   6  22        7.44        6.46      8.23 o 
  -3   6  22       35.62       40.45      7.38 o 
  -2   6  22       44.54       47.30      7.12 o 
  -1   6  22       17.13       14.19      6.80 o 
   0   6  22       12.17       15.65      6.24 o 
   1   6  22       17.18       15.79      6.85 o 
   2   6  22       44.45       44.13      6.54 o 
   3   6  22       35.59       44.33      7.02 o 
   4   6  22        7.44       12.27      7.51 o 
   5   6  22       13.89       16.19      8.10 o 
  -5   7  22        5.11        8.76      9.16 o 
  -4   7  22        6.35       10.02      7.89 o 
  -3   7  22       10.20       10.47      8.55 o 
  -2   7  22       16.44       14.18      7.61 o 
  -1   7  22       65.86       67.82      6.56 o 
   0   7  22        6.25        4.90      6.49 o 
   1   7  22       66.01       78.46      6.85 o 
   2   7  22       16.38       21.03      6.28 o 
   3   7  22       10.16       17.08      6.91 o 
   4   7  22        6.33       11.23      7.39 o 
   5   7  22        5.09        0.31      8.13 o 
  -4   8  22        0.22        1.79      8.19 o 
  -3   8  22       13.93       14.09      8.89 o 
  -2   8  22        1.24       -3.11      7.45 o 
  -1   8  22      104.79      116.40      7.49 o 
   0   8  22      237.91      239.18      7.13 o 
   1   8  22      104.97      117.38      6.82 o 
   2   8  22        1.22        5.22      6.56 o 
   3   8  22       13.93       20.36      6.65 o 
   4   8  22        0.22        3.81      7.32 o 
  -4   9  22       15.13       16.22      9.05 o 
  -3   9  22       36.11       29.06      8.79 o 
  -2   9  22       38.03       39.16      7.64 o 
  -1   9  22       83.04       82.53      7.48 o 
   0   9  22        4.21       10.25      7.16 o 
   1   9  22       83.04       93.60      6.78 o 
   2   9  22       38.00       36.18      7.18 o 
   3   9  22       36.18       40.89      6.99 o 
   4   9  22       15.13       19.84      8.24 o 
  -3  10  22       39.00       35.48      8.88 o 
  -2  10  22       46.04       36.50      8.44 o 
  -1  10  22        7.34        6.78      7.85 o 
   0  10  22       11.86        9.87      6.87 o 
   1  10  22        7.30        5.44      7.21 o 
   2  10  22       46.14       42.86      7.31 o 
   3  10  22       38.86       36.98      7.50 o 
  -2  11  22       35.08       30.25      8.31 o 
  -1  11  22       18.54       10.94      9.07 o 
   0  11  22       12.78       11.50      7.53 o 
   1  11  22       18.56       18.49      7.54 o 
   2  11  22       35.06       34.36      7.42 o 
   0  12  22        0.03        5.00      7.65 o 
   1  12  22       19.35       19.91     24.68 o 
   1   0  23        0.01        0.94      6.51 o 
   2   0  23       57.17       69.76      6.54 o 
   3   0  23       34.64       31.23      6.70 o 
   4   0  23        2.99        3.21      7.70 o 
   5   0  23       29.42       32.12      7.93 o 
   6   0  23       10.12        6.39     10.67 o 
  -6   1  23       29.33       20.91     10.66 o 
  -5   1  23      155.07      144.90      8.79 o 
  -4   1  23      124.24      121.93      8.72 o 
  -3   1  23        1.10        1.46      6.61 o 
  -2   1  23       22.66       25.89      6.57 o 
  -1   1  23       15.37       18.52      6.19 o 
   0   1  23       60.21       61.83      6.67 o 
   1   1  23       15.36       17.09      6.26 o 
   2   1  23       22.59       21.74      6.88 o 
   3   1  23        1.09        1.30      7.02 o 
   4   1  23      124.37      121.40      8.55 o 
   5   1  23      155.27      134.84      9.36 o 
   6   1  23       29.35       35.58     15.79 o 
  -5   2  23       10.32       18.15      8.20 o 
  -4   2  23       23.74       20.16      8.16 o 
  -3   2  23        4.46        3.39      6.95 o 
  -2   2  23      239.98      240.15      7.16 o 
  -1   2  23       30.98       37.33      6.40 o 
   0   2  23       90.57       99.33      6.31 o 
   1   2  23       30.98       41.26      6.40 o 
   2   2  23      239.98      233.82      7.27 o 
   3   2  23        4.45        1.99      7.47 o 
   4   2  23       23.74       23.43      8.45 o 
   5   2  23       10.29       20.05      7.92 o 
  -5   3  23       87.74      100.72      8.89 o 
  -4   3  23       44.48       54.64      7.50 o 
  -3   3  23      172.93      168.82      7.12 o 
  -2   3  23        7.67        8.09      6.26 o 
  -1   3  23      187.66      181.15      7.23 o 
   0   3  23       89.49       94.97      6.47 o 
   1   3  23      187.69      188.08      6.49 o 
   2   3  23        7.69       13.82      6.66 o 
   3   3  23      172.72      162.71      7.88 o 
   4   3  23       44.52       52.98      7.81 o 
   5   3  23       87.73       96.59      9.09 o 
  -5   4  23       21.31       21.95      9.71 o 
  -4   4  23       20.86       19.27      8.45 o 
  -3   4  23       14.86       16.61      7.26 o 
  -2   4  23       22.16       22.46      6.97 o 
  -1   4  23       70.10       69.90      7.26 o 
   0   4  23       52.93       52.19      6.22 o 
   1   4  23       70.17       71.63      6.57 o 
   2   4  23       22.23       19.24      6.62 o 
   3   4  23       14.91       14.97      7.85 o 
   4   4  23       20.89       20.70      7.83 o 
   5   4  23       21.34       24.08      8.37 o 
  -5   5  23        8.54       10.50      9.93 o 
  -4   5  23        7.54        8.85      8.64 o 
  -3   5  23        6.21       11.30      7.78 o 
  -2   5  23        6.05        7.61      7.06 o 
  -1   5  23        2.68        2.47      6.79 o 
   0   5  23       85.37       85.34      6.87 o 
   1   5  23        2.67        0.58      6.27 o 
   2   5  23        6.06        8.44      6.71 o 
   3   5  23        6.21        3.49      6.96 o 
   4   5  23        7.53       10.95      7.45 o 
   5   5  23        8.59       19.10      8.57 o 
  -5   6  23       12.72       18.01      9.38 o 
  -4   6  23        7.08        6.03      8.05 o 
  -3   6  23       31.46       33.52      7.45 o 
  -2   6  23       13.18       19.30      7.53 o 
  -1   6  23       31.21       32.84      7.06 o 
   0   6  23        0.00       -0.55      6.76 o 
   1   6  23       31.29       31.10      6.93 o 
   2   6  23       13.13       18.74      6.25 o 
   3   6  23       31.48       34.17      7.55 o 
   4   6  23        7.04       13.85      7.93 o 
   5   6  23       12.71       10.79      8.14 o 
  -4   7  23       17.75       15.99      8.18 o 
  -3   7  23        7.34        3.01      7.72 o 
  -2   7  23        4.39        7.02      7.53 o 
  -1   7  23       15.97       13.65      6.73 o 
   0   7  23       45.31       45.84      6.76 o 
   1   7  23       15.92       16.04      6.54 o 
   2   7  23        4.41        7.55      6.77 o 
   3   7  23        7.36        7.56      7.02 o 
   4   7  23       17.71        9.82      8.11 o 
  -4   8  23       36.54       33.86      9.00 o 
  -3   8  23       39.50       48.39      8.42 o 
  -2   8  23       12.88       17.18      7.85 o 
  -1   8  23       92.53       85.20      7.13 o 
   0   8  23       33.64       27.39      6.89 o 
   1   8  23       92.51       89.24      7.00 o 
   2   8  23       12.93       17.12      7.37 o 
   3   8  23       39.34       44.01      7.62 o 
   4   8  23       36.55       37.97      8.09 o 
  -3   9  23        4.33        5.26      8.45 o 
  -2   9  23       76.90       75.48      8.46 o 
  -1   9  23        6.19       12.95      7.88 o 
   0   9  23       27.51       27.47      8.01 o 
   1   9  23        6.16       11.86      7.16 o 
   2   9  23       76.95       79.09      7.40 o 
   3   9  23        4.32        6.50      7.54 o 
  -2  10  23       50.61       45.98      8.34 o 
  -1  10  23      129.16      114.03      8.12 o 
   0  10  23        0.05       -1.30      7.52 o 
   1  10  23      129.10      114.34      7.35 o 
   2  10  23       50.50       40.30      7.49 o 
  -1  11  23       17.89       15.75      8.78 o 
   0  11  23       34.26       32.98      8.74 o 
   1  11  23       17.88       20.10      7.88 o 
   0   0  24       29.95       36.18      9.04 o 
   1   0  24      151.06      141.47      6.67 o 
   2   0  24      409.23      424.74      7.76 o 
   3   0  24        8.05       11.26      6.81 o 
   4   0  24        1.03        5.27      8.03 o 
   5   0  24        0.57       -0.04      8.94 o 
  -5   1  24       61.20       54.48      8.88 o 
  -4   1  24       48.43       60.75      8.20 o 
  -3   1  24        8.75        7.09      7.41 o 
  -2   1  24        6.39       14.08      6.41 o 
  -1   1  24      101.73      113.89      6.95 o 
   0   1  24       25.11       28.65      6.85 o 
   1   1  24      101.77      108.91      6.72 o 
   2   1  24        6.37       16.28      6.65 o 
   3   1  24        8.77       11.82      7.66 o 
   4   1  24       48.39       63.34      7.68 o 
   5   1  24       61.09       50.82      9.51 o 
  -5   2  24       44.69       40.53      8.82 o 
  -4   2  24       61.29       67.55      8.60 o 
  -3   2  24        0.45        4.69      7.26 o 
  -2   2  24       50.07       59.17      6.70 o 
  -1   2  24        8.78       11.43      6.48 o 
   0   2  24        0.39       -1.21      6.73 o 
   1   2  24        8.78       11.30      6.88 o 
   2   2  24       50.10       55.12      6.89 o 
   3   2  24        0.45       -4.08      7.74 o 
   4   2  24       61.46       65.03      8.48 o 
   5   2  24       44.56       35.79      8.80 o 
  -5   3  24        4.48       12.20      9.18 o 
  -4   3  24        1.99        5.64      8.07 o 
  -3   3  24       62.53       60.82      7.39 o 
  -2   3  24       83.95       89.14      7.14 o 
  -1   3  24        8.43       12.25      6.44 o 
   0   3  24        3.84       10.50      6.40 o 
   1   3  24        8.41       13.04      6.45 o 
   2   3  24       84.01       87.67      7.11 o 
   3   3  24       62.49       56.80      8.24 o 
   4   3  24        2.01       -3.04      8.12 o 
   5   3  24        4.47       11.94      9.07 o 
  -5   4  24        6.71       13.70     10.10 o 
  -4   4  24       70.36       64.11      8.27 o 
  -3   4  24        5.08        5.59      7.75 o 
  -2   4  24       67.00       71.16      7.28 o 
  -1   4  24        0.15       -0.93      6.47 o 
   0   4  24       11.69        7.21      6.62 o 
   1   4  24        0.15       -2.21      6.80 o 
   2   4  24       66.83       67.20      7.15 o 
   3   4  24        5.09        9.19      7.41 o 
   4   4  24       70.52       73.30      8.53 o 
   5   4  24        6.72       11.34      9.68 o 
  -4   5  24        3.80        5.19      8.42 o 
  -3   5  24      114.61      120.14      7.82 o 
  -2   5  24       45.44       46.73      7.94 o 
  -1   5  24       16.42       21.66      7.41 o 
   0   5  24        7.97        4.32      7.11 o 
   1   5  24       16.43       20.39      6.62 o 
   2   5  24       45.41       45.37      6.78 o 
   3   5  24      114.67      121.82      7.04 o 
   4   5  24        3.83        9.17      7.95 o 
  -4   6  24        5.36        8.22      8.55 o 
  -3   6  24        9.19       17.78      8.15 o 
  -2   6  24       21.82       24.27      7.51 o 
  -1   6  24       21.78       18.67      7.51 o 
   0   6  24        1.67        0.12      6.64 o 
   1   6  24       21.76       25.26      7.36 o 
   2   6  24       21.74       22.67      6.82 o 
   3   6  24        9.19       10.23      7.79 o 
   4   6  24        5.34       12.13      7.47 o 
  -4   7  24       11.09       18.96      9.09 o 
  -3   7  24       22.79       26.98      8.33 o 
  -2   7  24       62.60       66.66      7.86 o 
  -1   7  24       64.97       62.83      7.46 o 
   0   7  24      150.16      159.84      7.07 o 
   1   7  24       64.93       66.99      6.83 o 
   2   7  24       62.71       65.51      6.97 o 
   3   7  24       22.73       30.46      7.71 o 
   4   7  24       11.08       17.69      8.25 o 
  -3   8  24        7.30        9.39      8.59 o 
  -2   8  24        8.17        8.25      7.77 o 
  -1   8  24       44.70       45.25      7.26 o 
   0   8  24       31.01       33.55      7.09 o 
   1   8  24       44.69       43.70      7.06 o 
   2   8  24        8.18       12.40      7.13 o 
   3   8  24        7.33       12.23      7.73 o 
  -2   9  24       23.75       19.65      9.05 o 
  -1   9  24      106.93      111.82      8.04 o 
   0   9  24        4.40        8.79      7.78 o 
   1   9  24      107.14      104.05      7.83 o 
   2   9  24       23.76       24.00      7.88 o 
   3   9  24        9.07        8.79     20.00 o 
  -1  10  24       11.69       10.88      8.70 o 
   0  10  24       16.80       14.89      7.45 o 
   1  10  24       11.66        6.90      8.02 o 
   1   0  25       56.55       58.69      6.85 o 
   2   0  25       56.25       56.07      7.64 o 
   3   0  25       11.47       11.86      7.82 o 
   4   0  25       47.06       46.82      8.77 o 
   5   0  25      137.54      100.71      9.69 o 
  -5   1  25       42.11       37.42      8.90 o 
  -4   1  25        9.34        1.36      8.31 o 
  -3   1  25       97.64      101.82      7.65 o 
  -2   1  25       49.27       50.08      7.24 o 
  -1   1  25       23.27       28.16      6.86 o 
   0   1  25       20.44       26.08      6.67 o 
   1   1  25       23.30       21.18      6.85 o 
   2   1  25       49.20       47.38      7.25 o 
   3   1  25       97.82      100.99      8.01 o 
   4   1  25        9.31        7.77      8.00 o 
   5   1  25       42.16       29.28      8.67 o 
  -5   2  25        3.18        6.65     12.50 o 
  -4   2  25       11.13       20.13      8.15 o 
  -3   2  25       38.00       36.35      7.59 o 
  -2   2  25      138.97      144.00      7.21 o 
  -1   2  25       10.20       10.97      7.07 o 
   0   2  25        0.17        1.99      6.82 o 
   1   2  25       10.17       11.20      6.79 o 
   2   2  25      139.06      143.02      7.84 o 
   3   2  25       37.98       40.85      7.91 o 
   4   2  25       11.15       14.59      8.39 o 
   5   2  25        3.20        0.17     15.19 o 
  -4   3  25       21.78       23.66      8.38 o 
  -3   3  25       17.21       12.64      7.50 o 
  -2   3  25       27.66       30.78      7.18 o 
  -1   3  25       27.58       28.44      6.97 o 
   0   3  25       15.55       18.74      6.56 o 
   1   3  25       27.69       31.89      7.19 o 
   2   3  25       27.62       31.62      7.15 o 
   3   3  25       17.24       10.22      8.48 o 
   4   3  25       21.79       26.36      8.37 o 
  -4   4  25        2.31        9.29      8.43 o 
  -3   4  25       18.61       14.91      7.23 o 
  -2   4  25       18.36       16.38      7.75 o 
  -1   4  25        4.15        6.32      6.73 o 
   0   4  25       89.26       93.15      6.97 o 
   1   4  25        4.18        3.15      6.76 o 
   2   4  25       18.31       13.68      6.98 o 
   3   4  25       18.60       16.11      8.00 o 
   4   4  25        2.33       -0.68      8.39 o 
  -4   5  25        6.79        8.29      9.10 o 
  -3   5  25       23.72       21.07      8.30 o 
  -2   5  25        3.94        8.41      7.40 o 
  -1   5  25       89.36       90.88      7.88 o 
   0   5  25       12.11       13.54      7.31 o 
   1   5  25       89.41       95.85      7.34 o 
   2   5  25        3.92        4.30      7.20 o 
   3   5  25       23.64       22.57      8.24 o 
   4   5  25        6.79       17.86      8.48 o 
  -4   6  25        7.48       11.88     19.55 o 
  -3   6  25        9.51        7.90      8.57 o 
  -2   6  25       16.86       21.87      8.05 o 
  -1   6  25        1.44        7.36      7.61 o 
   0   6  25        2.54        7.09      7.11 o 
   1   6  25        1.43        3.27      6.90 o 
   2   6  25       16.87       20.26      6.98 o 
   3   6  25        9.57       15.18      8.52 o 
   4   6  25        7.50       10.47     12.55 o 
  -3   7  25        4.14        2.35      8.66 o 
  -2   7  25       13.92       16.26      8.27 o 
  -1   7  25       19.76       23.05      7.71 o 
   0   7  25      134.68      122.15      7.67 o 
   1   7  25       19.73       19.60      6.98 o 
   2   7  25       13.94       17.93      7.34 o 
   3   7  25        4.14        6.17      8.07 o 
  -2   8  25       44.72       37.58      8.16 o 
  -1   8  25       65.37       64.03      7.87 o 
   0   8  25       32.83       34.25      7.38 o 
   1   8  25       65.35       57.50      7.64 o 
   2   8  25       44.82       41.04      7.40 o 
  -1   9  25        7.71        6.48      8.15 o 
   0   9  25       16.59       19.94      7.49 o 
   1   9  25        7.73        8.66      7.86 o 
   0   0  26      113.24      105.27      9.98 o 
   1   0  26       84.16       91.05      6.94 o 
   2   0  26      139.91      139.11      7.18 o 
   3   0  26       17.71       13.70      7.94 o 
   4   0  26       12.69       14.64      9.04 o 
  -4   1  26       20.00       18.30      8.43 o 
  -3   1  26       13.19       12.67      7.93 o 
  -2   1  26       90.18      105.48      7.27 o 
  -1   1  26       28.60       32.20      7.01 o 
   0   1  26        2.12        5.73      6.97 o 
   1   1  26       28.65       30.67      7.30 o 
   2   1  26       90.27       98.28      7.67 o 
   3   1  26       13.26       14.53      8.16 o 
   4   1  26       20.01       19.96      8.29 o 
  -4   2  26       13.49       13.11      9.03 o 
  -3   2  26       15.04       16.97      7.69 o 
  -2   2  26        3.64        4.46      7.11 o 
  -1   2  26       15.02       17.05      6.87 o 
   0   2  26       14.81       17.77      7.14 o 
   1   2  26       15.09       11.18      6.78 o 
   2   2  26        3.65        5.12      7.61 o 
   3   2  26       15.07       19.28      7.66 o 
   4   2  26       13.50       15.56      9.43 o 
  -4   3  26       11.97       17.23      9.26 o 
  -3   3  26       28.53       30.72      7.54 o 
  -2   3  26       27.64       30.15      7.19 o 
  -1   3  26       45.64       42.80      7.20 o 
   0   3  26       36.06       31.27      7.01 o 
   1   3  26       45.63       42.00      6.87 o 
   2   3  26       27.66       34.68      7.83 o 
   3   3  26       28.52       25.14      8.28 o 
   4   3  26       12.01       17.44      8.31 o 
  -4   4  26        5.16        8.23      8.88 o 
  -3   4  26        8.56        8.38      7.43 o 
  -2   4  26       79.23       76.62      7.62 o 
  -1   4  26       45.45       45.10      8.04 o 
   0   4  26       51.65       62.24      7.28 o 
   1   4  26       45.50       47.52      7.75 o 
   2   4  26       79.18       75.26      7.53 o 
   3   4  26        8.56        4.49      8.96 o 
   4   4  26        5.14        4.60     10.89 o 
  -3   5  26        3.47        6.66      8.24 o 
  -2   5  26       31.90       33.86      8.28 o 
  -1   5  26       21.13       22.81      7.25 o 
   0   5  26        9.02       12.53      6.79 o 
   1   5  26       21.13       22.49      7.05 o 
   2   5  26       31.88       34.12      8.18 o 
   3   5  26        3.46       12.26      8.78 o 
  -3   6  26        4.50       11.24      8.39 o 
  -2   6  26       40.29       41.80      8.00 o 
  -1   6  26       94.85       86.37      8.16 o 
   0   6  26        0.04       -0.31      7.49 o 
   1   6  26       94.79       92.48      7.84 o 
   2   6  26       40.28       35.53      8.00 o 
   3   6  26        4.47        6.54      8.58 o 
  -2   7  26       44.75       36.08      7.93 o 
  -1   7  26        8.36       10.16      8.40 o 
   0   7  26       40.35       36.62      8.76 o 
   1   7  26        8.39        9.58      7.46 o 
   2   7  26       44.83       39.77      7.39 o 
  -1   8  26       62.34       54.03      8.44 o 
   0   8  26       13.88       21.77      8.38 o 
   1   8  26       62.33       57.90      8.03 o 
   1   0  27        0.68        2.09      7.37 o 
   2   0  27        0.59        6.80      7.49 o 
   3   0  27       46.54       39.89      8.44 o 
  -3   1  27       14.63       11.93      8.03 o 
  -2   1  27        6.43        3.72      7.70 o 
  -1   1  27       41.43       41.27      7.42 o 
   0   1  27        7.59        7.99      7.26 o 
   1   1  27       41.43       40.57      7.62 o 
   2   1  27        6.41        6.82      7.32 o 
   3   1  27       14.68       13.12      8.64 o 
  -3   2  27        5.28        6.00      7.92 o 
  -2   2  27      109.44      100.88      7.84 o 
  -1   2  27      126.16      119.67      7.91 o 
   0   2  27        6.05        4.74      7.10 o 
   1   2  27      126.09      127.19      8.09 o 
   2   2  27      109.50       99.74      8.37 o 
   3   2  27        5.28        5.10      8.78 o 
  -3   3  27       13.65       17.52      8.46 o 
  -2   3  27       29.06       24.65      7.61 o 
  -1   3  27       21.31       18.98      7.91 o 
   0   3  27        0.69        5.30      7.52 o 
   1   3  27       21.31       21.50      7.07 o 
   2   3  27       28.97       21.70      7.38 o 
   3   3  27       13.66       20.07      9.11 o 
  -3   4  27        3.95        6.08      8.24 o 
  -2   4  27        9.24        6.99      7.32 o 
  -1   4  27        0.88        0.15      7.27 o 
   0   4  27        9.15       12.16      7.30 o 
   1   4  27        0.89        6.92      7.37 o 
   2   4  27        9.26        9.73      7.95 o 
   3   4  27        3.95       -2.39      8.41 o 
  -2   5  27       35.99       36.69      8.22 o 
  -1   5  27       46.83       48.95      7.71 o 
   0   5  27        3.64        8.13      7.60 o 
   1   5  27       46.86       42.87      7.85 o 
   2   5  27       35.98       35.32      8.16 o 
  -2   6  27       51.24       47.04      9.05 o 
  -1   6  27       51.04       43.63      8.66 o 
   0   6  27       11.44        9.13      8.00 o 
   1   6  27       50.95       38.27      8.02 o 
   2   6  27       51.32       45.91      8.82 o 
  -1   7  27       22.06       13.98      9.14 o 
   0   7  27       12.47       22.79      8.07 o 
   1   7  27       22.10       20.68      8.31 o 
   0   0  28       47.17       48.30     10.39 o 
   1   0  28      105.62      113.23      7.93 o 
   2   0  28       19.33       18.49      8.09 o 
   3   0  28        0.08        3.47     10.60 o 
  -3   1  28      102.59       83.43     12.34 o 
  -2   1  28        1.48        2.18      8.57 o 
  -1   1  28       24.64       22.49      7.98 o 
   0   1  28       42.93       41.36      7.63 o 
   1   1  28       24.64       23.76      7.45 o 
   2   1  28        1.48        4.52      7.98 o 
   3   1  28      102.50      111.82     12.04 o 
  -2   2  28        1.23        2.57      8.01 o 
  -1   2  28        1.14        3.13      7.76 o 
   0   2  28        1.21        4.95      8.03 o 
   1   2  28        1.15        3.95      7.80 o 
   2   2  28        1.22       12.04      7.96 o 
  -2   3  28        8.50        6.24      8.35 o 
  -1   3  28       54.92       47.49      7.91 o 
   0   3  28        9.82        6.69      7.54 o 
   1   3  28       54.94       47.69      8.34 o 
   2   3  28        8.48       10.35      8.56 o 
  -2   4  28       53.55       45.72      8.21 o 
  -1   4  28       22.39       21.78      7.90 o 
   0   4  28       18.47       21.72      8.06 o 
   1   4  28       22.30       23.72      7.92 o 
   2   4  28       53.54       42.07      8.36 o 
  -1   5  28        0.69        7.76      8.23 o 
   0   5  28        0.60        4.14      7.76 o 
   1   5  28        0.69        7.69      8.28 o 
   1   0  29       55.88       40.35      8.17 o 
  -1   1  29       18.89       20.88      8.27 o 
   0   1  29        5.36       13.40      8.48 o 
   1   1  29       18.92       18.77      8.16 o 
  -1   2  29       22.69       21.91      8.33 o 
   0   2  29        1.10        0.56      8.19 o 
   1   2  29       22.65       21.36      8.23 o 
   0   3  29        6.73        5.67      7.45 o 
                                                 
